# Supplementary material for: Phylogeny more than plant height and leaf area explains variance in seed mass
Source: Front Plant Sci. 2023 Nov 16;14:1266798. doi: 10.3389/fpls.2023.1266798 (PMC10687375; doi:10.3389/fpls.2023.1266798)
Supplement: Supplementary file 1 [file DataSheet_1.csv]

Species name	Genus	Family	Family_number	Order	Group	Growth form(0=Non-woody,1=woody)	Seed mass (mg)	Plant height (m)	Leaf area (mm2)	genome size 1C	Leaf N (mg/g)
Silphium terebinthinaceum	Silphium	Compositae	APGIII_400	Asterales	Angiosperms	0	17.476	0.114	21771.62	7.12	14.4
Silphium laciniatum	Silphium	Compositae	APGIII_400	Asterales	Angiosperms	0	33.78	0.701	6950.45	8.35	22
Ratibida pinnata	Ratibida	Compositae	APGIII_400	Asterales	Angiosperms	0	0.61	0.903	583.54	2.75	8.6
Leucanthemopsis alpina	Leucanthemopsis	Compositae	APGIII_400	Asterales	Angiosperms	0	0.37	0.053	35.44	12.57	23.6
Heliopsis helianthoides	Heliopsis	Compositae	APGIII_400	Asterales	Angiosperms	0	4.567	1.316	2243.66	2.35	30.95
Liatris aspera	Liatris	Compositae	APGIII_400	Asterales	Angiosperms	0	1.77	1.2	263.36	1.75	12.004
Liatris cylindracea	Liatris	Compositae	APGIII_400	Asterales	Angiosperms	0	3.906	0.5	139.12	1.8	12.8
Eupatorium perfoliatum	Eupatorium	Compositae	APGIII_400	Asterales	Angiosperms	0	0.092	0.967	14737.39	2.35	21.017
Eupatorium cannabinum	Eupatorium	Compositae	APGIII_400	Asterales	Angiosperms	0	0.308	0.594	1414.15	2.46	19.786
Arnica montana	Arnica	Compositae	APGIII_400	Asterales	Angiosperms	0	1.67	0.303	1601.5	1.57	17.906
Galinsoga quadriradiata	Galinsoga	Compositae	APGIII_400	Asterales	Angiosperms	0	0.236	0.499	623.92	2.02	32.066
Helianthus tuberosus	Helianthus	Compositae	APGIII_400	Asterales	Angiosperms	0	3.569	1.818	19578.5	11.33	32.882
Helianthus annuus	Helianthus	Compositae	APGIII_400	Asterales	Angiosperms	0	37.834	2.029	10901	3.67	27.463
Ambrosia dumosa	Ambrosia	Compositae	APGIII_400	Asterales	Angiosperms	1	2.494	0.346	198.92	3.96	28.003
Ambrosia artemisiifolia	Ambrosia	Compositae	APGIII_400	Asterales	Angiosperms	0	3.99	0.695	650.16	1.18	25.5
Ambrosia trifida	Ambrosia	Compositae	APGIII_400	Asterales	Angiosperms	0	11.126	1.068	5202.03	1.91	44.1
Ambrosia deltoidea	Ambrosia	Compositae	APGIII_400	Asterales	Angiosperms	1	12.27	0.4	61.16	2.47	44.19
Xanthium strumarium	Xanthium	Compositae	APGIII_400	Asterales	Angiosperms	0	162.039	1.274	3557.04	3.2	28.51
Encelia farinosa	Encelia	Compositae	APGIII_400	Asterales	Angiosperms	1	1.945	1.52	455.2	1.57	34.7
Echinacea purpurea	Echinacea	Compositae	APGIII_400	Asterales	Angiosperms	0	3.076	0.569	3900	9.39	15
Bidens frondosa	Bidens	Compositae	APGIII_400	Asterales	Angiosperms	0	3.865	0.527	1089.7	1.59	25.06
Coreopsis palmata	Coreopsis	Compositae	APGIII_400	Asterales	Angiosperms	0	1.93	0.448	301.32	2.72	13.187
Helichrysum stoechas	Helichrysum	Compositae	APGIII_400	Asterales	Angiosperms	1	0.046	0.417	21.71	1.39	14.378
Antennaria dioica	Antennaria	Compositae	APGIII_400	Asterales	Angiosperms	0	0.047	0.115	68.03	3.32	14.001
Buphthalmum salicifolium	Buphthalmum	Compositae	APGIII_400	Asterales	Angiosperms	0	0.417	0.403	914	2.49	19.731
Inula conyza	Inula	Compositae	APGIII_400	Asterales	Angiosperms	0	0.235	0.491	3857.62	3.51	20.5
Inula hirta	Inula	Compositae	APGIII_400	Asterales	Angiosperms	0	0.434	0.262	550	1.87	28.2
Eurybia macrophylla	Eurybia	Compositae	APGIII_400	Asterales	Angiosperms	0	0.56	1.45	1772.89	6.2	18.733
Symphyotrichum puniceum	Symphyotrichum	Compositae	APGIII_400	Asterales	Angiosperms	0	16	12	5	0.9	24.952
Symphyotrichum lanceolatum	Symphyotrichum	Compositae	APGIII_400	Asterales	Angiosperms	0	0.45	1.334	520.35	2.15	11.82
Symphyotrichum laeve	Symphyotrichum	Compositae	APGIII_400	Asterales	Angiosperms	0	0.37	0.927	1127.75	2.3	14.884
Symphyotrichum novae-angliae	Symphyotrichum	Compositae	APGIII_400	Asterales	Angiosperms	0	0.541	0.885	571.38	1.4	24.1
Symphyotrichum ericoides	Symphyotrichum	Compositae	APGIII_400	Asterales	Angiosperms	0	0.11	0.9	95.59	1.12	17.315
Symphyotrichum pilosum	Symphyotrichum	Compositae	APGIII_400	Asterales	Angiosperms	0	0.64	0.883	315.28	1.75	23.9
Solidago spathulata	Solidago	Compositae	APGIII_400	Asterales	Angiosperms	0	1.23	0.219	590.68	1.25	22.721
Solidago nemoralis	Solidago	Compositae	APGIII_400	Asterales	Angiosperms	0	0.145	0.49	599.65	1.76	12.669
Solidago flexicaulis	Solidago	Compositae	APGIII_400	Asterales	Angiosperms	0	0.525	0.91	2549.94	1.9	19.2
Solidago virgaurea	Solidago	Compositae	APGIII_400	Asterales	Angiosperms	0	0.519	0.508	984.1	4.97	28.308
Solidago rigida	Solidago	Compositae	APGIII_400	Asterales	Angiosperms	0	0.493	1.161	3185.69	1.03	12.368
Solidago canadensis	Solidago	Compositae	APGIII_400	Asterales	Angiosperms	0	0.075	0.817	894.72	0.98	16.25
Solidago gigantea	Solidago	Compositae	APGIII_400	Asterales	Angiosperms	0	0.127	1.083	755.98	1.82	11.969
Erigeron alpinus	Erigeron	Compositae	APGIII_400	Asterales	Angiosperms	0	0.23	0.118	269.68	1.56	23.38
Erigeron acer	Erigeron	Compositae	APGIII_400	Asterales	Angiosperms	0	0.092	0.34	355.5	1.38	21
Erigeron annuus	Erigeron	Compositae	APGIII_400	Asterales	Angiosperms	0	0.032	0.747	771.09	2.17	13.808
Erigeron philadelphicus	Erigeron	Compositae	APGIII_400	Asterales	Angiosperms	0	0.049	0.85	844	0.9	21.843
Doellingeria umbellata	Doellingeria	Compositae	APGIII_400	Asterales	Angiosperms	0	0.5	0.923	2098.1	2.06	14.201
Aster alpinus	Aster	Compositae	APGIII_400	Asterales	Angiosperms	0	0.513	0.074	164.63	3.45	28.4
Bellidastrum michelii	Bellidastrum	Compositae	APGIII_400	Asterales	Angiosperms	0	0.21	0.129	1095.5	1.52	25.61
Bellis perennis	Bellis	Compositae	APGIII_400	Asterales	Angiosperms	0	0.121	0.053	358.55	1.58	25.006
Artemisia campestris	Artemisia	Compositae	APGIII_400	Asterales	Angiosperms	0	0.122	0.499	178.14	4.22	18.88
Artemisia dracunculus	Artemisia	Compositae	APGIII_400	Asterales	Angiosperms	0	0.115	0.788	87.72	7.26	25.48
Artemisia herba-alba	Artemisia	Compositae	APGIII_400	Asterales	Angiosperms	1	0.21	0.3	11.9	4.77	30.128
Artemisia frigida	Artemisia	Compositae	APGIII_400	Asterales	Angiosperms	0	0.071	0.6	230.85	2.63	27.165
Artemisia vulgaris	Artemisia	Compositae	APGIII_400	Asterales	Angiosperms	0	0.144	1.377	2373.93	4.67	32.247
Artemisia ludoviciana	Artemisia	Compositae	APGIII_400	Asterales	Angiosperms	0	7	2	30	6.91	18.905
Artemisia carruthii	Artemisia	Compositae	APGIII_400	Asterales	Angiosperms	0	0.05	0.26	74	7	23.38
Artemisia tridentata	Artemisia	Compositae	APGIII_400	Asterales	Angiosperms	1	0.619	1.807	37.72	7.54	15.176
Artemisia californica	Artemisia	Compositae	APGIII_400	Asterales	Angiosperms	1	0.06	1.975	24.4	4.29	18.8
Achillea millefolium	Achillea	Compositae	APGIII_400	Asterales	Angiosperms	0	0.143	0.313	627.23	4.88	20.548
Tanacetum corymbosum	Tanacetum	Compositae	APGIII_400	Asterales	Angiosperms	0	0.429	0.646	1092.93	7.2	14.69
Tanacetum vulgare	Tanacetum	Compositae	APGIII_400	Asterales	Angiosperms	0	0.159	0.704	7211.78	3.9	20.603
Anthemis cotula	Anthemis	Compositae	APGIII_400	Asterales	Angiosperms	0	0.468	0.427	1919.84	4.18	32.733
Tripleurospermum maritimum	Tripleurospermum	Compositae	APGIII_400	Asterales	Angiosperms	0	0.21	0.235	153.79	4.61	24.4
Leucanthemum ircutianum	Leucanthemum	Compositae	APGIII_400	Asterales	Angiosperms	0	0.6	0.375	436.32	10.14	17.46
Leucanthemum heterophyllum	Leucanthemum	Compositae	APGIII_400	Asterales	Angiosperms	0	0.5	0.509	857.23	21.2	25.428
Santolina chamaecyparissus	Santolina	Compositae	APGIII_400	Asterales	Angiosperms	1	0.281	0.393	10.08	14.69	50.9
Leucanthemum vulgare	Leucanthemum	Compositae	APGIII_400	Asterales	Angiosperms	0	0.421	0.365	428.43	7.69	21.989
Senecio inaequidens	Senecio	Compositae	APGIII_400	Asterales	Angiosperms	1	0.217	0.602	207.88	0.87	19.019
Homogyne alpina	Homogyne	Compositae	APGIII_400	Asterales	Angiosperms	0	0.63	0.105	721.75	6.84	23.02
Tussilago farfara	Tussilago	Compositae	APGIII_400	Asterales	Angiosperms	0	0.295	0.276	66919.48	1.67	25.354
Crepis capillaris	Crepis	Compositae	APGIII_400	Asterales	Angiosperms	0	0.201	0.297	1488.2	2.1	27.046
Crepis vesicaria	Crepis	Compositae	APGIII_400	Asterales	Angiosperms	0	0.356	0.454	1080.42	4.18	24.236
Crepis foetida	Crepis	Compositae	APGIII_400	Asterales	Angiosperms	0	0.571	0.155	738	2	21.47
Crepis tectorum	Crepis	Compositae	APGIII_400	Asterales	Angiosperms	0	0.41	0.208	110.62	3.4	14.118
Crepis paludosa	Crepis	Compositae	APGIII_400	Asterales	Angiosperms	0	0.585	0.555	2260	4.16	26.252
Crepis froelichiana	Crepis	Compositae	APGIII_400	Asterales	Angiosperms	0	0.59	0.255	839.86	5.9	24.448
Lapsana communis	Lapsana	Compositae	APGIII_400	Asterales	Angiosperms	0	0.858	0.555	4939.85	1.2	39.258
Leontodon hispidus	Leontodon	Compositae	APGIII_400	Asterales	Angiosperms	0	1.035	0.219	1629.48	2.5	22.875
Leontodon taraxacoides	Leontodon	Compositae	APGIII_400	Asterales	Angiosperms	0	0.302	0.041	400.25	0.9	21.742
Hypochaeris radicata	Hypochaeris	Compositae	APGIII_400	Asterales	Angiosperms	0	0.757	0.228	993.64	1.34	16.074
Prenanthes purpurea	Prenanthes	Compositae	APGIII_400	Asterales	Angiosperms	0	0.28	0.789	2945.25	3.91	30
Chondrilla juncea	Chondrilla	Compositae	APGIII_400	Asterales	Angiosperms	0	0.333	0.481	301.25	1.51	21.53
Sonchus asper	Sonchus	Compositae	APGIII_400	Asterales	Angiosperms	0	0.268	0.493	5059.97	0.69	7.226
Sonchus oleraceus	Sonchus	Compositae	APGIII_400	Asterales	Angiosperms	0	0.287	0.795	2619.09	1.6	34.9
Lactuca biennis	Lactuca	Compositae	APGIII_400	Asterales	Angiosperms	0	0.91	1.37	2425.45	8.17	13.4
Lactuca serriola	Lactuca	Compositae	APGIII_400	Asterales	Angiosperms	0	0.437	0.97	739.5	2.66	30.264
Lactuca tatarica	Lactuca	Compositae	APGIII_400	Asterales	Angiosperms	0	0.91	0.499	1338.5	4.61	22.6
Lactuca alpina	Lactuca	Compositae	APGIII_400	Asterales	Angiosperms	0	1.074	0.69	13708.82	2.98	30.336
Hieracium intybaceum	Hieracium	Compositae	APGIII_400	Asterales	Angiosperms	0	0.9	0.124	595.47	3.77	18.75
Hieracium porrifolium	Hieracium	Compositae	APGIII_400	Asterales	Angiosperms	0	0.64	0.327	401.29	3.91	23.416
Hieracium sabaudum	Hieracium	Compositae	APGIII_400	Asterales	Angiosperms	0	0.396	0.868	1637	6.33	17.958
Hieracium umbellatum	Hieracium	Compositae	APGIII_400	Asterales	Angiosperms	0	0.388	0.456	737.05	4.27	23.294
Hieracium racemosum	Hieracium	Compositae	APGIII_400	Asterales	Angiosperms	0	0.31	0.233	1926.53	6.21	32.257
Hieracium prenanthoides	Hieracium	Compositae	APGIII_400	Asterales	Angiosperms	0	0.7	0.571	939.19	4.68	25.66
Pilosella lactucella	Pilosella	Compositae	APGIII_400	Asterales	Angiosperms	0	0.1	0.163	273.32	2.04	17.37
Agoseris glauca	Agoseris	Compositae	APGIII_400	Asterales	Angiosperms	0	20	23	26	3.5	17.17
Cichorium intybus	Cichorium	Compositae	APGIII_400	Asterales	Angiosperms	0	1.17	0.672	1864.16	1.33	26.61
Tragopogon porrifolius	Tragopogon	Compositae	APGIII_400	Asterales	Angiosperms	0	10.994	0.917	1398.57	3.29	20.441
Tragopogon dubius	Tragopogon	Compositae	APGIII_400	Asterales	Angiosperms	0	8.214	0.487	610.56	2.94	26.31
Tragopogon pratensis	Tragopogon	Compositae	APGIII_400	Asterales	Angiosperms	0	7.063	0.47	681.68	2.77	21.9
Scorzonera austriaca	Scorzonera	Compositae	APGIII_400	Asterales	Angiosperms	0	6.49	0.158	1971.49	5.34	31.646
Catananche caerulea	Catananche	Compositae	APGIII_400	Asterales	Angiosperms	0	3.28	0.453	485	5.76	20.3
Centaurea diffusa	Centaurea	Compositae	APGIII_400	Asterales	Angiosperms	0	2.231	0.274	191.3	0.9	16.97
Centaurea nigra	Centaurea	Compositae	APGIII_400	Asterales	Angiosperms	0	2.526	0.497	1025.3	1.12	24.571
Centaurea scabiosa	Centaurea	Compositae	APGIII_400	Asterales	Angiosperms	0	6.299	0.684	4984.86	2.3	22.3
Centaurea nigrescens	Centaurea	Compositae	APGIII_400	Asterales	Angiosperms	0	2.61	0.562	2342.94	1.9	19.09
Centaurea jacea	Centaurea	Compositae	APGIII_400	Asterales	Angiosperms	0	1.41	0.482	787.11	2.05	24.674
Centaurea aspera	Centaurea	Compositae	APGIII_400	Asterales	Angiosperms	0	3.746	0.505	936.36	1.02	27.7
Cyanus triumfettii	Cyanus	Compositae	APGIII_400	Asterales	Angiosperms	0	9.98	0.213	1687.99	1.4	28.006
Cheirolophus sempervirens	Cheirolophus	Compositae	APGIII_400	Asterales	Angiosperms	0	9.096	0.415	5495	0.8	28.02
Cyanus segetum	Cyanus	Compositae	APGIII_400	Asterales	Angiosperms	0	4.474	0.485	239.83	0.74	17.863
Arctium minus	Arctium	Compositae	APGIII_400	Asterales	Angiosperms	0	9.357	0.722	114187.35	1.88	38.395
Arctium lappa	Arctium	Compositae	APGIII_400	Asterales	Angiosperms	0	11.902	1.353	6168.92	1	39.851
Cirsium pannonicum	Cirsium	Compositae	APGIII_400	Asterales	Angiosperms	0	2.195	0.608	2755.37	1.22	18.17
Cirsium heterophyllum	Cirsium	Compositae	APGIII_400	Asterales	Angiosperms	0	1.9	0.682	31623	1.07	23.624
Cirsium acaule	Cirsium	Compositae	APGIII_400	Asterales	Angiosperms	0	3.225	0.093	2119.95	1.31	15
Cirsium oleraceum	Cirsium	Compositae	APGIII_400	Asterales	Angiosperms	0	2.609	0.882	3107.25	1.16	37.14
Cirsium arvense	Cirsium	Compositae	APGIII_400	Asterales	Angiosperms	0	1.66	0.653	5570.16	1.42	24.722
Cirsium vulgare	Cirsium	Compositae	APGIII_400	Asterales	Angiosperms	0	2.64	0.922	6798.49	2.77	17.26
Cirsium palustre	Cirsium	Compositae	APGIII_400	Asterales	Angiosperms	0	2.073	0.802	3355.24	1.29	17.249
Carduus defloratus	Carduus	Compositae	APGIII_400	Asterales	Angiosperms	0	2.49	0.453	3453	0.98	18.43
Carduus pycnocephalus	Carduus	Compositae	APGIII_400	Asterales	Angiosperms	0	4.593	0.291	708.72	4.3	8.2
Carduus nutans	Carduus	Compositae	APGIII_400	Asterales	Angiosperms	0	2.98	0.632	4575.78	0.93	33.08
Carlina vulgaris	Carlina	Compositae	APGIII_400	Asterales	Angiosperms	0	1.443	0.295	308.82	3.89	15.78
Carlina acaulis	Carlina	Compositae	APGIII_400	Asterales	Angiosperms	0	3.665	0.142	3989	5.09	18.34
Echinops ritro	Echinops	Compositae	APGIII_400	Asterales	Angiosperms	0	16.75	0.5	1779.04	3.98	19.76
Nymphoides peltata	Nymphoides	Menyanthaceae	APGIII_397	Asterales	Angiosperms	0	0.605	0.173	8694.63	0.7	27.945
Campanula rotundifolia	Campanula	Campanulaceae	APGIII_391	Asterales	Angiosperms	0	0.055	0.227	62.67	1.1	19.698
Campanula glomerata	Campanula	Campanulaceae	APGIII_391	Asterales	Angiosperms	0	0.138	0.31	1152.1	1.81	27
Phyteuma spicatum	Phyteuma	Campanulaceae	APGIII_391	Asterales	Angiosperms	0	0.148	0.436	1272	1.27	29.812
Phyteuma orbiculare	Phyteuma	Campanulaceae	APGIII_391	Asterales	Angiosperms	0	0.187	0.323	316	1.14	28.52
Lobelia dortmanna	Lobelia	Campanulaceae	APGIII_391	Asterales	Angiosperms	0	0.043	0.144	160.25	6.4	25
Angelica archangelica	Angelica	Apiaceae	APGIII_413	Apiales	Angiosperms	0	4.087	1.214	3006.4	3.23	30.227
Peucedanum cervaria	Peucedanum	Apiaceae	APGIII_413	Apiales	Angiosperms	0	4.276	0.63	28881.5	2.02	27.532
Peucedanum oreoselinum	Peucedanum	Apiaceae	APGIII_413	Apiales	Angiosperms	0	3.965	0.608	3998.35	3.24	14.247
Heracleum sphondylium	Heracleum	Apiaceae	APGIII_413	Apiales	Angiosperms	0	6.569	0.998	13130.08	2.19	35.137
Pastinaca sativa	Pastinaca	Apiaceae	APGIII_413	Apiales	Angiosperms	0	3.401	0.571	13188.56	1.75	38.809
Carum carvi	Carum	Apiaceae	APGIII_413	Apiales	Angiosperms	0	2.191	0.438	1254.93	4.8	29.027
Pimpinella major	Pimpinella	Apiaceae	APGIII_413	Apiales	Angiosperms	0	2.04	0.62	8294.89	3.2	24.585
Pimpinella saxifraga	Pimpinella	Apiaceae	APGIII_413	Apiales	Angiosperms	0	1.151	0.326	1067.36	3.82	24.231
Daucus carota	Daucus	Apiaceae	APGIII_413	Apiales	Angiosperms	0	1.062	0.418	1056.88	0.47	23.188
Laserpitium siler	Laserpitium	Apiaceae	APGIII_413	Apiales	Angiosperms	0	7.19	0.591	13373.29	2.1	25.797
Laserpitium latifolium	Laserpitium	Apiaceae	APGIII_413	Apiales	Angiosperms	0	7.803	0.797	20097.5	2.89	26.068
Torilis arvensis	Torilis	Apiaceae	APGIII_413	Apiales	Angiosperms	0	1.805	0.597	984.5	2	20.12
Torilis japonica	Torilis	Apiaceae	APGIII_413	Apiales	Angiosperms	0	1.761	0.601	2976.32	2.3	23.05
Anthriscus sylvestris	Anthriscus	Apiaceae	APGIII_413	Apiales	Angiosperms	0	4.119	0.836	720.62	2.3	27.966
Myrrhis odorata	Myrrhis	Apiaceae	APGIII_413	Apiales	Angiosperms	0	38.375	0.868	158.36	0.9	51.5
Apium nodiflorum	Apium	Apiaceae	APGIII_413	Apiales	Angiosperms	0	0.472	0.333	4231.59	1.1	50.076
Bupleurum falcatum	Bupleurum	Apiaceae	APGIII_413	Apiales	Angiosperms	0	2.913	0.542	741.16	2.9	16.269
Eryngium yuccifolium	Eryngium	Apiaceae	APGIII_413	Apiales	Angiosperms	0	2.83	0.471	2573.67	4.05	8.4
Sanicula europaea	Sanicula	Apiaceae	APGIII_413	Apiales	Angiosperms	0	3.016	0.298	2699.6	1.22	21.907
Astrantia major	Astrantia	Apiaceae	APGIII_413	Apiales	Angiosperms	0	3.167	0.437	9997.83	1.24	35.35
Hedera helix	Hedera	Araliaceae	APGIII_411	Apiales	Angiosperms	1	20.358	5.02	1521.63	1.5	15.295
Aralia nudicaulis	Aralia	Araliaceae	APGIII_411	Apiales	Angiosperms	0	19	5	3	0.81	20.108
Hydrocotyle vulgaris	Hydrocotyle	Araliaceae	APGIII_411	Apiales	Angiosperms	0	0.34	0.078	469.58	1	20.36
Pittosporum tobira	Pittosporum	Pittosporaceae	APGIII_410	Apiales	Angiosperms	1	37.644	6.09	3000	0.61	18.393
Valeriana officinalis	Valeriana	Caprifoliaceae	APGIII_406	Dipsacales	Angiosperms	0	1.066	0.823	7169.9	2.79	15.76
Valeriana dioica	Valeriana	Caprifoliaceae	APGIII_406	Dipsacales	Angiosperms	0	0.636	0.204	812.12	1.51	23.61
Valerianella locusta	Valerianella	Caprifoliaceae	APGIII_406	Dipsacales	Angiosperms	0	0.984	0.105	196.25	0.22	25.589
Knautia drymeia	Knautia	Caprifoliaceae	APGIII_406	Dipsacales	Angiosperms	0	2.6	0.516	2662.61	5.38	30.766
Knautia arvensis	Knautia	Caprifoliaceae	APGIII_406	Dipsacales	Angiosperms	0	3.76	0.441	2463.48	5.35	26.42
Dipsacus fullonum	Dipsacus	Caprifoliaceae	APGIII_406	Dipsacales	Angiosperms	0	2.723	1.22	14718.35	3.28	13.782
Lomelosia caucasica	Lomelosia	Caprifoliaceae	APGIII_406	Dipsacales	Angiosperms	0	5	0.76	900.16	4.57	21.81
Lonicera xylosteum	Lonicera	Caprifoliaceae	APGIII_406	Dipsacales	Angiosperms	1	5.049	1.922	967	0.7	21
Lonicera maackii	Lonicera	Caprifoliaceae	APGIII_406	Dipsacales	Angiosperms	1	3.06	3.185	700	0.79	19.965
Lonicera nigra	Lonicera	Caprifoliaceae	APGIII_406	Dipsacales	Angiosperms	1	0.41	1.202	660.95	0.7	16.899
Lonicera japonica	Lonicera	Caprifoliaceae	APGIII_406	Dipsacales	Angiosperms	1	2.378	0.3	2020.09	0.72	16.58
Lonicera periclymenum	Lonicera	Caprifoliaceae	APGIII_406	Dipsacales	Angiosperms	1	5.915	3.891	834.36	2.81	23.79
Lonicera caprifolium	Lonicera	Caprifoliaceae	APGIII_406	Dipsacales	Angiosperms	1	8.04	4.459	1630.11	0.5	14.8
Lonicera implexa	Lonicera	Caprifoliaceae	APGIII_406	Dipsacales	Angiosperms	1	10.663	2.5	824.5	0.94	25.327
Symphoricarpos albus	Symphoricarpos	Caprifoliaceae	APGIII_406	Dipsacales	Angiosperms	1	6.742	1.561	1318.87	1.46	14.504
Viburnum acerifolium	Viburnum	Adoxaceae	APGIII_405	Dipsacales	Angiosperms	1	29.814	1.82	1585.05	3.15	11
Viburnum opulus	Viburnum	Adoxaceae	APGIII_405	Dipsacales	Angiosperms	1	27.429	2.808	3016.08	4.14	21.577
Viburnum lantana	Viburnum	Adoxaceae	APGIII_405	Dipsacales	Angiosperms	1	32.123	2.758	4083.86	4.09	11.29
Viburnum lentago	Viburnum	Adoxaceae	APGIII_405	Dipsacales	Angiosperms	1	69.636	8.53	2048.62	4.2	22.42
Sambucus racemosa	Sambucus	Adoxaceae	APGIII_405	Dipsacales	Angiosperms	1	1.839	2.439	1868.02	11.51	52.357
Sambucus nigra	Sambucus	Adoxaceae	APGIII_405	Dipsacales	Angiosperms	1	3.107	4.513	1060.6	13.18	35.907
Sambucus canadensis	Sambucus	Adoxaceae	APGIII_405	Dipsacales	Angiosperms	1	2.633	6.493	6543.64	14.3	23.371
Adoxa moschatellina	Adoxa	Adoxaceae	APGIII_405	Dipsacales	Angiosperms	0	32.315	0.085	1807.64	14.3	37.242
Ilex verticillata	Ilex	Aquifoliaceae	APGIII_389	Aquifoliales	Angiosperms	1	11.516	3.899	2020	2.07	21.586
Ilex cornuta	Ilex	Aquifoliaceae	APGIII_389	Aquifoliales	Angiosperms	1	20.98	2.215	700	0.66	22.025
Ilex aquifolium	Ilex	Aquifoliaceae	APGIII_389	Aquifoliales	Angiosperms	1	29.925	6.344	1540.35	1.2	14.968
Monarda punctata	Monarda	Lamiaceae	APGIII_373	Lamiales	Angiosperms	0	0.268	0.454	491.08	0.76	13.2
Monarda fistulosa	Monarda	Lamiaceae	APGIII_373	Lamiales	Angiosperms	0	0.35	0.926	847.75	0.97	13.252
Clinopodium vulgare	Clinopodium	Lamiaceae	APGIII_373	Lamiales	Angiosperms	0	0.35	0.357	343.27	0.45	16.097
Mentha aquatica	Mentha	Lamiaceae	APGIII_373	Lamiales	Angiosperms	0	0.124	0.269	463.44	1.5	15.478
Mentha arvensis	Mentha	Lamiaceae	APGIII_373	Lamiales	Angiosperms	0	0.148	0.294	566.07	0.45	15.13
Mentha longifolia	Mentha	Lamiaceae	APGIII_373	Lamiales	Angiosperms	0	0.049	0.581	1607.7	0.39	26.557
Thymus praecox	Thymus	Lamiaceae	APGIII_373	Lamiales	Angiosperms	1	0.136	0.081	12.6	1.4	26.38
Thymus vulgaris	Thymus	Lamiaceae	APGIII_373	Lamiales	Angiosperms	1	0.266	0.251	4.91	0.77	13.69
Origanum vulgare	Origanum	Lamiaceae	APGIII_373	Lamiales	Angiosperms	0	0.096	0.404	344.05	0.7	25.4
Prunella vulgaris	Prunella	Lamiaceae	APGIII_373	Lamiales	Angiosperms	0	0.73	0.145	472.55	0.65	19.172
Glechoma hederacea	Glechoma	Lamiaceae	APGIII_373	Lamiales	Angiosperms	0	0.604	0.195	492.81	0.9	32.076
Lycopus americanus	Lycopus	Lamiaceae	APGIII_373	Lamiales	Angiosperms	0	0.127	0.54	353.74	0.45	15.75
Salvia pratensis	Salvia	Lamiaceae	APGIII_373	Lamiales	Angiosperms	0	2.23	0.484	6894.74	0.46	19.3
Salvia glutinosa	Salvia	Lamiaceae	APGIII_373	Lamiales	Angiosperms	0	4.434	0.544	11482.75	1.07	39.196
Teucrium montanum	Teucrium	Lamiaceae	APGIII_373	Lamiales	Angiosperms	1	0.588	0.092	40	0.6	12.268
Teucrium scorodonia	Teucrium	Lamiaceae	APGIII_373	Lamiales	Angiosperms	0	0.813	0.302	977.12	1.2	32.417
Clerodendrum trichotomum	Clerodendrum	Lamiaceae	APGIII_373	Lamiales	Angiosperms	1	38.274	6	9500	1.16	22.658
Ajuga chamaepitys	Ajuga	Lamiaceae	APGIII_373	Lamiales	Angiosperms	0	1.469	0.098	70.5	1.02	18.539
Lamium purpureum	Lamium	Lamiaceae	APGIII_373	Lamiales	Angiosperms	0	0.734	0.214	477.13	1.1	21.981
Lamium galeobdolon	Lamium	Lamiaceae	APGIII_373	Lamiales	Angiosperms	0	2.017	0.349	1564	1.64	31.469
Lamium amplexicaule	Lamium	Lamiaceae	APGIII_373	Lamiales	Angiosperms	0	0.547	0.186	206.89	1.29	29.567
Lamium album	Lamium	Lamiaceae	APGIII_373	Lamiales	Angiosperms	0	1.38	0.319	1886.27	1.1	42.295
Leonurus japonicus	Leonurus	Lamiaceae	APGIII_373	Lamiales	Angiosperms	0	0.844	1.254	732.21	0.56	41.78
Stachys recta	Stachys	Lamiaceae	APGIII_373	Lamiales	Angiosperms	0	1.403	0.358	737.09	0.87	28.185
Stachys sylvatica	Stachys	Lamiaceae	APGIII_373	Lamiales	Angiosperms	0	1.368	0.58	1846.03	1.28	26.168
Melittis melissophyllum	Melittis	Lamiaceae	APGIII_373	Lamiales	Angiosperms	0	5.39	0.31	2586.7	0.48	28.464
Stachys officinalis	Stachys	Lamiaceae	APGIII_373	Lamiales	Angiosperms	0	1.076	0.317	2850.02	4.7	25.321
Galeopsis tetrahit	Galeopsis	Lamiaceae	APGIII_373	Lamiales	Angiosperms	0	4.275	0.366	856.55	1.55	30.85
Tectona grandis	Tectona	Lamiaceae	APGIII_373	Lamiales	Angiosperms	1	603.32	7.047	80944	0.5	13.824
Vitex pinnata	Vitex	Lamiaceae	APGIII_373	Lamiales	Angiosperms	1	95	4.899	7176.86	1.44	20.178
Vitex negundo	Vitex	Lamiaceae	APGIII_373	Lamiales	Angiosperms	1	9.883	2.596	934.03	1.62	28.413
Pedicularis sylvatica	Pedicularis	Orobanchaceae	APGIII_376	Lamiales	Angiosperms	0	0.897	0.116	12	2.81	38.59
Euphrasia minima	Euphrasia	Orobanchaceae	APGIII_376	Lamiales	Angiosperms	0	0.18	0.1	33.66	0.65	26.86
Rhinanthus minor	Rhinanthus	Orobanchaceae	APGIII_376	Lamiales	Angiosperms	0	2.535	0.255	174.47	1.41	33.99
Melampyrum arvense	Melampyrum	Orobanchaceae	APGIII_376	Lamiales	Angiosperms	0	13.338	0.322	450	8.24	37.989
Melampyrum pratense	Melampyrum	Orobanchaceae	APGIII_376	Lamiales	Angiosperms	0	5.637	0.223	240	7.44	24.822
Paulownia kawakamii	Paulownia	Paulowniaceae	APGIII_375	Lamiales	Angiosperms	1	0.18	12	9500	0.56	11.569
Ruellia humilis	Ruellia	Acanthaceae	APGIII_378	Lamiales	Angiosperms	0	3.786	0.284	582.25	1.07	21.183
Pinguicula vulgaris	Pinguicula	Lentibulariaceae	APGIII_377	Lamiales	Angiosperms	0	0.018	0.058	177.31	0.59	17.283
Spathodea campanulata	Spathodea	Bignoniaceae	APGIII_379	Lamiales	Angiosperms	1	4.505	7.545	5227.04	1.12	20.982
Handroanthus serratifolius	Handroanthus	Bignoniaceae	APGIII_379	Lamiales	Angiosperms	1	110.402	30	3700.59	1.36	24.802
Handroanthus impetiginosus	Handroanthus	Bignoniaceae	APGIII_379	Lamiales	Angiosperms	1	128.704	30	7407.5	0.51	25.664
Handroanthus chrysanthus	Handroanthus	Bignoniaceae	APGIII_379	Lamiales	Angiosperms	1	12.666	15	11994.92	1.01	28.41
Tabebuia heterophylla	Tabebuia	Bignoniaceae	APGIII_379	Lamiales	Angiosperms	1	15.507	22.86	2355.79	0.52	13.655
Kigelia africana	Kigelia	Bignoniaceae	APGIII_379	Lamiales	Angiosperms	1	131.46	25	4712	1.69	16.9
Sesamum indicum	Sesamum	Pedaliaceae	APGIII_372	Lamiales	Angiosperms	0	2.346	0.346	11	0.97	20.894
Lantana camara	Lantana	Verbenaceae	APGIII_382	Lamiales	Angiosperms	1	8.01	2.785	1042.65	2.75	25.322
Verbena stricta	Verbena	Verbenaceae	APGIII_382	Lamiales	Angiosperms	0	1.037	0.848	902.18	0.51	10.6
Verbena hastata	Verbena	Verbenaceae	APGIII_382	Lamiales	Angiosperms	0	0.225	0.915	1473.42	0.59	24.736
Scrophularia nodosa	Scrophularia	Scrophulariaceae	APGIII_369	Lamiales	Angiosperms	0	0.095	0.75	5820.65	0.6	28.812
Buddleja davidii	Buddleja	Scrophulariaceae	APGIII_369	Lamiales	Angiosperms	1	0.052	2.009	3352.68	1.37	24.354
Veronica persica	Veronica	Plantaginaceae	APGIII_368	Lamiales	Angiosperms	0	0.576	0.164	492.06	0.7	23.717
Veronica filiformis	Veronica	Plantaginaceae	APGIII_368	Lamiales	Angiosperms	0	0.27	0.153	49.84	0.36	9.372
Veronica arvensis	Veronica	Plantaginaceae	APGIII_368	Lamiales	Angiosperms	0	0.113	0.077	44.19	0.33	19.858
Veronica hederifolia	Veronica	Plantaginaceae	APGIII_368	Lamiales	Angiosperms	0	3.742	0.161	260.68	1.41	14.168
Veronica beccabunga	Veronica	Plantaginaceae	APGIII_368	Lamiales	Angiosperms	0	0.051	0.309	472.73	0.7	49.743
Veronica gentianoides	Veronica	Plantaginaceae	APGIII_368	Lamiales	Angiosperms	0	0.224	0.148	69.33	1.86	27.484
Veronica spicata	Veronica	Plantaginaceae	APGIII_368	Lamiales	Angiosperms	0	0.142	0.266	155.76	0.72	23.432
Veronica urticifolia	Veronica	Plantaginaceae	APGIII_368	Lamiales	Angiosperms	0	0.105	0.363	1497.15	0.47	25.43
Veronica officinalis	Veronica	Plantaginaceae	APGIII_368	Lamiales	Angiosperms	0	0.123	0.126	87.3	0.9	18.271
Veronica montana	Veronica	Plantaginaceae	APGIII_368	Lamiales	Angiosperms	0	0.392	0.268	458	0.9	20.037
Plantago major	Plantago	Plantaginaceae	APGIII_368	Lamiales	Angiosperms	0	0.22	0.167	4852.23	0.71	18.803
Plantago media	Plantago	Plantaginaceae	APGIII_368	Lamiales	Angiosperms	0	0.334	0.203	4662.67	2.78	21.655
Plantago rugelii	Plantago	Plantaginaceae	APGIII_368	Lamiales	Angiosperms	0	1.355	0.11	15492.92	0.51	16.523
Plantago coronopus	Plantago	Plantaginaceae	APGIII_368	Lamiales	Angiosperms	0	0.156	0.073	199.98	0.86	11.78
Plantago lanceolata	Plantago	Plantaginaceae	APGIII_368	Lamiales	Angiosperms	0	1.363	0.179	974.36	1.45	22.454
Plantago ovata	Plantago	Plantaginaceae	APGIII_368	Lamiales	Angiosperms	0	1.834	0.1	24.9	0.6	28.367
Plantago albicans	Plantago	Plantaginaceae	APGIII_368	Lamiales	Angiosperms	0	0.896	0.245	151	1.9	22.052
Digitalis grandiflora	Digitalis	Plantaginaceae	APGIII_368	Lamiales	Angiosperms	0	0.168	0.66	2932.91	1.28	21.6
Digitalis purpurea	Digitalis	Plantaginaceae	APGIII_368	Lamiales	Angiosperms	0	0.08	0.814	32067.96	0.94	37.8
Globularia alypum	Globularia	Plantaginaceae	APGIII_368	Lamiales	Angiosperms	1	0.232	0.573	44.1	0.4	8.504
Linaria supina	Linaria	Plantaginaceae	APGIII_368	Lamiales	Angiosperms	0	0.59	0.122	12.52	0.65	20.39
Linaria vulgaris	Linaria	Plantaginaceae	APGIII_368	Lamiales	Angiosperms	0	0.155	0.497	157.58	0.87	17.094
Kickxia spuria	Kickxia	Plantaginaceae	APGIII_368	Lamiales	Angiosperms	0	0.373	0.226	1102	0.82	21.494
Penstemon virgatus	Penstemon	Plantaginaceae	APGIII_368	Lamiales	Angiosperms	0	1.038	0.24	230	0.86	18.18
Penstemon barbatus	Penstemon	Plantaginaceae	APGIII_368	Lamiales	Angiosperms	0	0.24	0.44	440	0.82	18.07
Penstemon linarioides	Penstemon	Plantaginaceae	APGIII_368	Lamiales	Angiosperms	0	7	12	10	0.51	11.9
Olea europaea	Olea	Oleaceae	APGIII_364	Lamiales	Angiosperms	1	187.527	10.757	368.31	1.95	14.603
Fraxinus angustifolia	Fraxinus	Oleaceae	APGIII_364	Lamiales	Angiosperms	1	64.588	13.078	1508.5	0.77	26.197
Fraxinus excelsior	Fraxinus	Oleaceae	APGIII_364	Lamiales	Angiosperms	1	56.706	23.116	1683.18	0.84	21.349
Fraxinus ornus	Fraxinus	Oleaceae	APGIII_364	Lamiales	Angiosperms	1	24.846	7.939	6202.96	0.98	20.2
Fraxinus nigra	Fraxinus	Oleaceae	APGIII_364	Lamiales	Angiosperms	1	51.683	21.283	3141.6	0.9	19.572
Fraxinus pennsylvanica	Fraxinus	Oleaceae	APGIII_364	Lamiales	Angiosperms	1	34.934	23.16	4034.27	0.95	16.779
Syringa vulgaris	Syringa	Oleaceae	APGIII_364	Lamiales	Angiosperms	1	5.535	5.012	2406.11	1.2	19.4
Ligustrum vulgare	Ligustrum	Oleaceae	APGIII_364	Lamiales	Angiosperms	1	14.886	3.347	548.28	1.53	17.348
Myosotis scorpioides	Myosotis	Boraginaceae	APGIII_356	Boraginales	Angiosperms	0	0.389	0.299	692.33	1.4	21.8
Echium vulgare	Echium	Boraginaceae	APGIII_356	Boraginales	Angiosperms	0	2.851	0.511	4523	0.83	23.6
Lithospermum canescens	Lithospermum	Boraginaceae	APGIII_356	Boraginales	Angiosperms	0	2.81	0.5	296.88	0.55	15.039
Symphytum tuberosum	Symphytum	Boraginaceae	APGIII_356	Boraginales	Angiosperms	0	6.369	0.23	2694.79	2.75	44.324
Pulmonaria officinalis	Pulmonaria	Boraginaceae	APGIII_356	Boraginales	Angiosperms	0	3.64	0.215	6529.5	1.54	17.3
Galium boreale	Galium	Rubiaceae	APGIII_350	Gentianales	Angiosperms	0	0.705	0.387	81.52	1.6	19.596
Galium mollugo	Galium	Rubiaceae	APGIII_350	Gentianales	Angiosperms	0	0.629	0.335	178.02	1.88	28.795
Galium verum	Galium	Rubiaceae	APGIII_350	Gentianales	Angiosperms	0	0.478	0.335	23.31	1.89	20.477
Galium aparine	Galium	Rubiaceae	APGIII_350	Gentianales	Angiosperms	0	7.752	0.39	159.05	1.45	25.666
Galium saxatile	Galium	Rubiaceae	APGIII_350	Gentianales	Angiosperms	0	0.587	0.129	32	1.5	25.1
Cruciata glabra	Cruciata	Rubiaceae	APGIII_350	Gentianales	Angiosperms	0	1.43	0.18	68.67	0.72	17
Asperula cynanchica	Asperula	Rubiaceae	APGIII_350	Gentianales	Angiosperms	0	0.837	0.174	17.5	1.93	15
Gardenia jasminoides	Gardenia	Rubiaceae	APGIII_350	Gentianales	Angiosperms	1	3.594	2.449	9500	0.71	14.539
Coffea arabica	Coffea	Rubiaceae	APGIII_350	Gentianales	Angiosperms	1	189.904	4.57	3760.28	1.2	31.1
Hamelia patens	Hamelia	Rubiaceae	APGIII_350	Gentianales	Angiosperms	1	0.378	5.82	1583.51	1.5	33.4
Vincetoxicum hirundinaria	Vincetoxicum	Apocynaceae	APGIII_354	Gentianales	Angiosperms	0	6.181	0.529	1438.41	0.31	37.134
Asclepias tuberosa	Asclepias	Apocynaceae	APGIII_354	Gentianales	Angiosperms	0	6.608	0.531	713.38	0.57	24.478
Asclepias syriaca	Asclepias	Apocynaceae	APGIII_354	Gentianales	Angiosperms	0	5.525	0.916	6376.17	0.42	19.52
Asclepias verticillata	Asclepias	Apocynaceae	APGIII_354	Gentianales	Angiosperms	0	2.144	0.481	47.17	0.34	16.3
Asclepias incarnata	Asclepias	Apocynaceae	APGIII_354	Gentianales	Angiosperms	0	2.347	1.048	1575.35	0.35	15.9
Apocynum androsaemifolium	Apocynum	Apocynaceae	APGIII_354	Gentianales	Angiosperms	0	0.229	0.736	7156.82	0.25	17.256
Vinca minor	Vinca	Apocynaceae	APGIII_354	Gentianales	Angiosperms	0	6.13	0.198	565	0.76	33.247
Gentiana asclepiadea	Gentiana	Gentianaceae	APGIII_351	Gentianales	Angiosperms	0	0.107	0.504	456.5	3.08	42.395
Centaurium erythraea	Centaurium	Gentianaceae	APGIII_351	Gentianales	Angiosperms	0	0.015	0.112	251.24	1.13	21.321
Blackstonia perfoliata	Blackstonia	Gentianaceae	APGIII_351	Gentianales	Angiosperms	0	0.01	0.25	274.57	1.5	16.497
Solanum tuberosum	Solanum	Solanaceae	APGIII_358	Solanales	Angiosperms	0	0.7	0.652	13128	0.89	36.833
Solanum dulcamara	Solanum	Solanaceae	APGIII_358	Solanales	Angiosperms	0	1.489	1.012	1408.31	1.1	39.562
Datura stramonium	Datura	Solanaceae	APGIII_358	Solanales	Angiosperms	0	9.18	0.796	14738.85	2.09	57.728
Lycium ruthenicum	Lycium	Solanaceae	APGIII_358	Solanales	Angiosperms	1	1.01	0.548	11	2.73	28.7
Hyoscyamus niger	Hyoscyamus	Solanaceae	APGIII_358	Solanales	Angiosperms	0	0.713	0.45	5628.32	1.2	54
Atropa belladonna	Atropa	Solanaceae	APGIII_358	Solanales	Angiosperms	0	0.848	0.898	7296.48	2	51.617
Nicotiana glauca	Nicotiana	Solanaceae	APGIII_358	Solanales	Angiosperms	1	0.032	3.862	5515.04	5.3	40.172
Ipomoea nil	Ipomoea	Convolvulaceae	APGIII_357	Solanales	Angiosperms	0	36.267	1.5	6151	1.2	22.91
Convolvulus arvensis	Convolvulus	Convolvulaceae	APGIII_357	Solanales	Angiosperms	0	13.376	0.299	670.88	0.67	33.674
Calystegia sepium	Calystegia	Convolvulaceae	APGIII_357	Solanales	Angiosperms	0	29.244	1.416	3285.04	0.71	31.56
Erica multiflora	Erica	Ericaceae	APGIII_344	Ericales	Angiosperms	1	0.047	2	7.3	0.48	6.507
Erica herbacea	Erica	Ericaceae	APGIII_344	Ericales	Angiosperms	0	19	8	10	0.67	11.802
Rhododendron ponticum	Rhododendron	Ericaceae	APGIII_344	Ericales	Angiosperms	1	0.071	3.488	2293.8	0.74	10.749
Empetrum nigrum	Empetrum	Ericaceae	APGIII_344	Ericales	Angiosperms	1	0.98	0.213	4.8	0.65	11.412
Vaccinium myrtilloides	Vaccinium	Ericaceae	APGIII_344	Ericales	Angiosperms	1	0.2	4.39	293.99	0.63	15.785
Vaccinium angustifolium	Vaccinium	Ericaceae	APGIII_344	Ericales	Angiosperms	1	0.22	0.877	256.67	1.04	15.089
Vaccinium corymbosum	Vaccinium	Ericaceae	APGIII_344	Ericales	Angiosperms	1	0.448	2.632	193.43	0.67	12.3
Vaccinium myrtillus	Vaccinium	Ericaceae	APGIII_344	Ericales	Angiosperms	1	0.292	0.224	145.27	0.59	16.398
Gaultheria procumbens	Gaultheria	Ericaceae	APGIII_344	Ericales	Angiosperms	1	0.13	0.15	627.26	1.25	10.794
Arctostaphylos uva-ursi	Arctostaphylos	Ericaceae	APGIII_344	Ericales	Angiosperms	1	11.325	0.269	172.17	1.25	10.729
Actinidia arguta	Actinidia	Actinidiaceae	APGIII_340	Ericales	Angiosperms	1	1.692	19.062	6699.81	1.5	32.002
Sarracenia purpurea	Sarracenia	Sarraceniaceae	APGIII_338	Ericales	Angiosperms	0	1.509	0.245	8017.49	3.5	10.999
Primula vulgaris	Primula	Primulaceae	APGIII_333	Ericales	Angiosperms	0	0.95	0.097	4278.47	0.5	23.927
Primula veris	Primula	Primulaceae	APGIII_333	Ericales	Angiosperms	0	0.834	0.151	3032.48	0.49	16.4
Soldanella pusilla	Soldanella	Primulaceae	APGIII_333	Ericales	Angiosperms	0	0.24	0.044	80.65	6.18	20.404
Lysimachia terrestris	Lysimachia	Primulaceae	APGIII_333	Ericales	Angiosperms	0	0.57	0.8	456.71	2.91	29
Anagallis arvensis	Anagallis	Primulaceae	APGIII_333	Ericales	Angiosperms	0	0.453	0.148	130.6	1.8	28.86
Lysimachia nummularia	Lysimachia	Primulaceae	APGIII_333	Ericales	Angiosperms	0	0.203	0.304	267.82	1.59	17.1
Trientalis borealis	Trientalis	Primulaceae	APGIII_333	Ericales	Angiosperms	0	0.53	0.25	523.66	1.56	20.059
Cyclamen purpurascens	Cyclamen	Primulaceae	APGIII_333	Ericales	Angiosperms	0	5.8	0.082	1816.38	3.3	32.83
Ardisia crenata	Ardisia	Primulaceae	APGIII_333	Ericales	Angiosperms	1	133.9	1.419	3000	2.65	14.9
Diospyros texana	Diospyros	Ebenaceae	APGIII_332	Ericales	Angiosperms	1	144.318	6	266.68	0.89	21
Diospyros lotus	Diospyros	Ebenaceae	APGIII_332	Ericales	Angiosperms	1	239.095	12.819	5050.34	0.87	19.483
Diospyros kaki	Diospyros	Ebenaceae	APGIII_332	Ericales	Angiosperms	1	370.771	12	6592.71	2.54	19.33
Euclea divinorum	Euclea	Ebenaceae	APGIII_332	Ericales	Angiosperms	1	91.09	8.386	2671.39	1.98	13.209
Camellia sinensis	Camellia	Theaceae	APGIII_334	Ericales	Angiosperms	1	1380.874	5.112	3019	3.9	16.6
Phlox pilosa	Phlox	Polemoniaceae	APGIII_327	Ericales	Angiosperms	0	2.53	0.6	99.6	4.8	17.103
Impatiens pallida	Impatiens	Balsaminaceae	APGIII_323	Ericales	Angiosperms	0	0.64	1.4	1512.64	0.4	13
Impatiens capensis	Impatiens	Balsaminaceae	APGIII_323	Ericales	Angiosperms	0	5.834	1.305	1858.38	0.78	24.767
Impatiens parviflora	Impatiens	Balsaminaceae	APGIII_323	Ericales	Angiosperms	0	7.243	0.608	3252.8	1.91	17.7
Cornus sanguinea	Cornus	Cornaceae	APGIII_320	Cornales	Angiosperms	1	56.59	2.302	1547.45	1.16	22.554
Cornus sericea	Cornus	Cornaceae	APGIII_320	Cornales	Angiosperms	1	25.753	2.663	2345.51	1.2	17.55
Cornus rugosa	Cornus	Cornaceae	APGIII_320	Cornales	Angiosperms	1	35.115	3.04	3512.6	1.25	17.878
Cornus racemosa	Cornus	Cornaceae	APGIII_320	Cornales	Angiosperms	1	31.688	2.981	982.62	1.07	16.985
Cornus alternifolia	Cornus	Cornaceae	APGIII_320	Cornales	Angiosperms	1	50.974	8.012	3376.08	0.97	16.67
Cornus florida	Cornus	Cornaceae	APGIII_320	Cornales	Angiosperms	1	101.573	8.413	4993.09	1.47	18.141
Cornus canadensis	Cornus	Cornaceae	APGIII_320	Cornales	Angiosperms	0	8.711	0.15	771.38	2.2	18.508
Cornus mas	Cornus	Cornaceae	APGIII_320	Cornales	Angiosperms	1	166.801	4.159	1589.15	3.4	12.8
Portulaca oleracea	Portulaca	Portulacaceae	APGIII_314	Caryophyllales	Angiosperms	0	0.142	0.104	47.55	1.7	19.29
Mollugo verticillata	Mollugo	Molluginaceae	APGIII_308	Caryophyllales	Angiosperms	0	0.057	0.1	630	0.85	22.27
Phytolacca americana	Phytolacca	Phytolaccaceae	APGIII_305	Caryophyllales	Angiosperms	0	6.35	2.402	6900.2	1.5	42.14
Silene nutans	Silene	Caryophyllaceae	APGIII_296	Caryophyllales	Angiosperms	0	0.345	0.362	349.07	2.21	35.74
Silene otites	Silene	Caryophyllaceae	APGIII_296	Caryophyllales	Angiosperms	0	0.215	0.265	169.42	2.58	30.078
Silene dioica	Silene	Caryophyllaceae	APGIII_296	Caryophyllales	Angiosperms	0	0.683	0.556	3533	2.7	30.11
Silene vulgaris	Silene	Caryophyllaceae	APGIII_296	Caryophyllales	Angiosperms	0	0.834	0.398	1263.74	1.13	26.952
Silene rupestris	Silene	Caryophyllaceae	APGIII_296	Caryophyllales	Angiosperms	0	0.073	0.146	104	1.7	13.784
Agrostemma githago	Agrostemma	Caryophyllaceae	APGIII_296	Caryophyllales	Angiosperms	0	13.742	0.745	999.75	2.1	23.065
Dianthus sylvestris	Dianthus	Caryophyllaceae	APGIII_296	Caryophyllales	Angiosperms	0	0.44	0.107	173.17	0.61	29.566
Dianthus armeria	Dianthus	Caryophyllaceae	APGIII_296	Caryophyllales	Angiosperms	0	0.311	0.407	231	0.55	19.75
Saponaria officinalis	Saponaria	Caryophyllaceae	APGIII_296	Caryophyllales	Angiosperms	0	1.588	0.509	2109.45	2.26	7.986
Cerastium cerastoides	Cerastium	Caryophyllaceae	APGIII_296	Caryophyllales	Angiosperms	0	0.152	0.053	13.54	0.7	34.74
Cerastium fontanum	Cerastium	Caryophyllaceae	APGIII_296	Caryophyllales	Angiosperms	0	0.104	0.167	109.55	2.9	19.622
Cerastium arvense	Cerastium	Caryophyllaceae	APGIII_296	Caryophyllales	Angiosperms	0	0.183	0.084	26.65	0.99	29.158
Stellaria graminea	Stellaria	Caryophyllaceae	APGIII_296	Caryophyllales	Angiosperms	0	0.277	0.334	110.34	0.96	30.526
Stellaria media	Stellaria	Caryophyllaceae	APGIII_296	Caryophyllales	Angiosperms	0	0.367	0.152	262.73	1	33.552
Stellaria holostea	Stellaria	Caryophyllaceae	APGIII_296	Caryophyllales	Angiosperms	0	2.79	0.249	151.63	1.5	24.584
Honckenya peploides	Honkenya	Caryophyllaceae	APGIII_296	Caryophyllales	Angiosperms	0	3.358	0.104	39.16	4.33	20.93
Minuartia verna	Minuartia	Caryophyllaceae	APGIII_296	Caryophyllales	Angiosperms	0	0.075	0.083	4.86	0.58	18.1
Spergula arvensis	Spergula	Caryophyllaceae	APGIII_296	Caryophyllales	Angiosperms	0	0.444	0.27	11.06	1.1	29.6
Salsola kali	Salsola	Amaranthaceae	APGIII_298	Caryophyllales	Angiosperms	0	2.122	0.396	29.92	0.61	37.185
Suaeda maritima	Suaeda	Amaranthaceae	APGIII_298	Caryophyllales	Angiosperms	0	0.405	0.344	28.28	1.06	17.497
Salicornia europaea	Salicornia	Amaranthaceae	APGIII_298	Caryophyllales	Angiosperms	0	0.491	0.164	106.1	1.38	12.928
Atriplex stipitata	Atriplex	Amaranthaceae	APGIII_298	Caryophyllales	Angiosperms	1	0.71	0.584	26.65	0.92	27.214
Atriplex canescens	Atriplex	Amaranthaceae	APGIII_298	Caryophyllales	Angiosperms	1	6.808	1.1	60	1.64	25.065
Atriplex halimus	Atriplex	Amaranthaceae	APGIII_298	Caryophyllales	Angiosperms	1	0.958	1.75	764.52	1.31	36.21
Atriplex portulacoides	Atriplex	Amaranthaceae	APGIII_298	Caryophyllales	Angiosperms	1	2.518	0.442	525	0.92	12.2
Amaranthus retroflexus	Amaranthus	Amaranthaceae	APGIII_298	Caryophyllales	Angiosperms	0	0.398	0.464	3379.06	0.9	32.544
Amaranthus hybridus	Amaranthus	Amaranthaceae	APGIII_298	Caryophyllales	Angiosperms	0	0.48	0.671	2139.07	0.7	35.38
Simmondsia chinensis	Simmondsia	Simmondsiaceae	APGIII_293	Caryophyllales	Angiosperms	1	536.216	2.13	234.8	0.74	17.19
Rumex obtusifolius	Rumex	Polygonaceae	APGIII_286	Caryophyllales	Angiosperms	0	1.403	0.505	25207.34	1.5	35.548
Rumex crispus	Rumex	Polygonaceae	APGIII_286	Caryophyllales	Angiosperms	0	1.65	0.826	3542.72	4.4	28.445
Rumex acetosella	Rumex	Polygonaceae	APGIII_286	Caryophyllales	Angiosperms	0	0.402	0.179	161.17	1.7	30.123
Rumex acetosa	Rumex	Polygonaceae	APGIII_286	Caryophyllales	Angiosperms	0	0.706	0.437	1674.17	1.7	36.115
Reynoutria japonica	Reynoutria	Polygonaceae	APGIII_286	Caryophyllales	Angiosperms	0	1.3	1.668	8356.7	0.78	22.19
Polygonum aviculare	Polygonum	Polygonaceae	APGIII_286	Caryophyllales	Angiosperms	0	1.313	0.283	338.25	0.81	31.426
Fallopia convolvulus	Fallopia	Polygonaceae	APGIII_286	Caryophyllales	Angiosperms	0	3.972	0.66	619.98	0.7	17.395
Persicaria maculosa	Persicaria	Polygonaceae	APGIII_286	Caryophyllales	Angiosperms	0	2.044	0.396	1429.26	1.95	11.988
Armeria maritima	Armeria	Plumbaginaceae	APGIII_285	Caryophyllales	Angiosperms	0	1.408	0.156	129.06	4.28	17
Drosera rotundifolia	Drosera	Droseraceae	APGIII_287	Caryophyllales	Angiosperms	0	0.013	0.077	47.44	0.9	12.688
Nuytsia floribunda	Nuytsia	Loranthaceae	APGIII_280	Santalales	Angiosperms	1	83.477	12	675	2.9	7.089
Comandra umbellata	Comandra	Santalaceae	APGIII_279	Santalales	Angiosperms	0	89.12	0.283	96.62	1.15	16.984
Dillenia indica	Dillenia	Dilleniaceae	APGIII_124	Dilleniales	Angiosperms	1	21.65	20.062	37709.95	0.51	13.6
Pultenaea flexilis	Pultenaea	Leguminosae	APGIII_144	Fabales	Angiosperms	1	5.88	5	51.4	2.58	19.329
Pultenaea daphnoides	Pultenaea	Leguminosae	APGIII_144	Fabales	Angiosperms	1	4.028	2.6	139.45	0.72	19.417
Phyllota phylicoides	Phyllota	Leguminosae	APGIII_144	Fabales	Angiosperms	1	2.818	0.67	12.56	0.94	12.942
Laburnum anagyroides	Laburnum	Leguminosae	APGIII_144	Fabales	Angiosperms	1	30.107	6.546	868.09	0.8	32.628
Eutaxia microphylla	Eutaxia	Leguminosae	APGIII_144	Fabales	Angiosperms	1	3.384	0.51	1.37	1.62	15.546
Trifolium hybridum	Trifolium	Leguminosae	APGIII_144	Fabales	Angiosperms	0	0.719	0.433	1410.42	0.62	42.613
Trifolium montanum	Trifolium	Leguminosae	APGIII_144	Fabales	Angiosperms	0	0.735	0.275	739.36	1.27	35.432
Trifolium repens	Trifolium	Leguminosae	APGIII_144	Fabales	Angiosperms	0	0.534	0.158	204.05	1.06	42.365
Trifolium alpestre	Trifolium	Leguminosae	APGIII_144	Fabales	Angiosperms	0	1.29	0.215	235.26	0.78	25
Trifolium medium	Trifolium	Leguminosae	APGIII_144	Fabales	Angiosperms	0	2.091	0.284	479	3.23	33.6
Trifolium pratense	Trifolium	Leguminosae	APGIII_144	Fabales	Angiosperms	0	1.558	0.307	479.71	0.43	39.003
Trifolium arvense	Trifolium	Leguminosae	APGIII_144	Fabales	Angiosperms	0	0.397	0.147	54.67	0.39	25.68
Medicago sativa	Medicago	Leguminosae	APGIII_144	Fabales	Angiosperms	0	2.27	0.659	103.57	1.72	39.665
Medicago lupulina	Medicago	Leguminosae	APGIII_144	Fabales	Angiosperms	0	1.443	0.238	247.91	0.9	33.143
Medicago minima	Medicago	Leguminosae	APGIII_144	Fabales	Angiosperms	0	0.972	0.131	27.07	0.58	41.986
Melilotus officinalis	Melilotus	Leguminosae	APGIII_144	Fabales	Angiosperms	0	2.626	0.725	156.23	1.18	34.8
Vicia graminea	Vicia	Leguminosae	APGIII_144	Fabales	Angiosperms	0	10.5	0.21	193.35	5.2	34.482
Vicia sativa	Vicia	Leguminosae	APGIII_144	Fabales	Angiosperms	0	20.636	0.45	75	2.3	51.274
Vicia sepium	Vicia	Leguminosae	APGIII_144	Fabales	Angiosperms	0	19.467	0.445	59.14	4.7	46
Vicia cracca	Vicia	Leguminosae	APGIII_144	Fabales	Angiosperms	0	15.28	0.626	713.54	5.3	39.207
Vicia hirsuta	Vicia	Leguminosae	APGIII_144	Fabales	Angiosperms	0	5.42	0.316	14.13	4	43.2
Lathyrus vernus	Lathyrus	Leguminosae	APGIII_144	Fabales	Angiosperms	0	15.311	0.27	1503.5	5.24	38.629
Lathyrus pratensis	Lathyrus	Leguminosae	APGIII_144	Fabales	Angiosperms	0	11.546	0.365	615.86	5.95	36.094
Lotus pedunculatus	Lotus	Leguminosae	APGIII_144	Fabales	Angiosperms	0	0.53	0.382	317	0.39	31.009
Anthyllis vulneraria	Anthyllis	Leguminosae	APGIII_144	Fabales	Angiosperms	0	5.821	0.133	182.18	0.5	28.98
Coronilla vaginalis	Coronilla	Leguminosae	APGIII_144	Fabales	Angiosperms	0	6.192	0.067	64.53	1.64	28.131
Securigera varia	Securigera	Leguminosae	APGIII_144	Fabales	Angiosperms	0	4.065	0.377	1613.33	1.61	41.656
Robinia pseudoacacia	Robinia	Leguminosae	APGIII_144	Fabales	Angiosperms	1	17.895	17.437	753.26	0.74	36.287
Bituminaria bituminosa	Bituminaria	Leguminosae	APGIII_144	Fabales	Angiosperms	0	7	10	4	0.5	41.387
Lespedeza capitata	Lespedeza	Leguminosae	APGIII_144	Fabales	Angiosperms	1	2.627	0.65	295.37	1.02	21.315
Phaseolus vulgaris	Phaseolus	Leguminosae	APGIII_144	Fabales	Angiosperms	0	303.18	0.794	3074.78	0.6	36.811
Vigna unguiculata	Vigna	Leguminosae	APGIII_144	Fabales	Angiosperms	0	125.686	0.528	675	0.6	34.099
Erythrina variegata	Erythrina	Leguminosae	APGIII_144	Fabales	Angiosperms	1	412.387	10.593	17394.5	1.71	26
Erythrina caffra	Erythrina	Leguminosae	APGIII_144	Fabales	Angiosperms	1	153.825	7.612	3520	1.76	59.55
Butea monosperma	Butea	Leguminosae	APGIII_144	Fabales	Angiosperms	1	1032.679	20	9691	0.56	25.4
Lonchocarpus rugosus	Lonchocarpus	Leguminosae	APGIII_144	Fabales	Angiosperms	1	52.47	4	675	0.5	24.241
Lonchocarpus guatemalensis	Lonchocarpus	Leguminosae	APGIII_144	Fabales	Angiosperms	1	950	35	2745.8	0.6	24.773
Dalea candida	Dalea	Leguminosae	APGIII_144	Fabales	Angiosperms	0	24	51	34	0.5	29.492
Dalea purpurea	Dalea	Leguminosae	APGIII_144	Fabales	Angiosperms	0	20	51	29	0.75	24.3
Amorpha canescens	Amorpha	Leguminosae	APGIII_144	Fabales	Angiosperms	1	1.907	0.653	419.95	0.85	23.784
Lupinus perennis	Lupinus	Leguminosae	APGIII_144	Fabales	Angiosperms	0	22.081	0.3	230.63	0.9	26.498
Genista tinctoria	Genista	Leguminosae	APGIII_144	Fabales	Angiosperms	1	3.964	0.445	119.53	1.67	31.286
Ulex europaeus	Ulex	Leguminosae	APGIII_144	Fabales	Angiosperms	1	6.352	1.165	10.54	3.9	30.396
Cytisus scoparius	Cytisus	Leguminosae	APGIII_144	Fabales	Angiosperms	1	7.947	1.35	18.34	0.9	31.075
Baptisia alba	Baptisia	Leguminosae	APGIII_144	Fabales	Angiosperms	0	16.243	1.49	518.88	1.5	22.3
Arachis hypogaea	Arachis	Leguminosae	APGIII_144	Fabales	Angiosperms	0	636.751	0.4	225	2.87	33.523
Acacia wilhelmiana	Acacia	Leguminosae	APGIII_144	Fabales	Angiosperms	1	5.9	1.904	20.53	0.81	19.792
Acacia tortilis	Acacia	Leguminosae	APGIII_144	Fabales	Angiosperms	1	52.215	5.745	1657.16	0.5	31.062
Acacia mangium	Acacia	Leguminosae	APGIII_144	Fabales	Angiosperms	1	14.144	12	9050	0.65	23.391
Acacia auriculiformis	Acacia	Leguminosae	APGIII_144	Fabales	Angiosperms	1	19.014	30	4000	0.69	21.037
Acacia doratoxylon	Acacia	Leguminosae	APGIII_144	Fabales	Angiosperms	1	13.651	5.44	577.33	0.81	20.233
Acacia oswaldii	Acacia	Leguminosae	APGIII_144	Fabales	Angiosperms	1	77.153	4.273	153.92	0.92	18.463
Acacia colletioides	Acacia	Leguminosae	APGIII_144	Fabales	Angiosperms	1	7.866	1.629	26.38	0.77	18.781
Acacia floribunda	Acacia	Leguminosae	APGIII_144	Fabales	Angiosperms	1	7.933	5.384	268.61	0.96	22.582
Acacia melanoxylon	Acacia	Leguminosae	APGIII_144	Fabales	Angiosperms	1	12.99	9.206	1088.96	0.8	24.1
Acacia mearnsii	Acacia	Leguminosae	APGIII_144	Fabales	Angiosperms	1	14.008	4.387	1.8	0.7	26.296
Acacia suaveolens	Acacia	Leguminosae	APGIII_144	Fabales	Angiosperms	1	29.704	1.194	297.71	0.86	19.686
Acacia greggii	Acacia	Leguminosae	APGIII_144	Fabales	Angiosperms	1	102.7	6.028	149.78	1.8	26.915
Acacia farnesiana	Acacia	Leguminosae	APGIII_144	Fabales	Angiosperms	1	71.963	2.449	6	1.4	32.1
Acacia mellifera	Acacia	Leguminosae	APGIII_144	Fabales	Angiosperms	1	63.076	3.78	154.86	0.6	44.339
Mimosa pudica	Mimosa	Leguminosae	APGIII_144	Fabales	Angiosperms	0	13	15	12	0.6	21.955
Prosopis flexuosa	Prosopis	Leguminosae	APGIII_144	Fabales	Angiosperms	1	28	5.662	37.46	0.4	32.775
Prosopis alba	Prosopis	Leguminosae	APGIII_144	Fabales	Angiosperms	1	49.9	9.999	33.39	0.4	23.24
Prosopis glandulosa	Prosopis	Leguminosae	APGIII_144	Fabales	Angiosperms	1	71.583	5.755	80	0.4	26.94
Leucaena leucocephala	Leucaena	Leguminosae	APGIII_144	Fabales	Angiosperms	1	43.478	3.204	49.07	1.3	36.67
Acacia nilotica	Acacia	Leguminosae	APGIII_144	Fabales	Angiosperms	1	133.569	5.35	1691.79	1.2	19.87
Adenanthera pavonina	Adenanthera	Leguminosae	APGIII_144	Fabales	Angiosperms	1	197.69	23.238	675	0.68	28.927
Senna artemisioides	Senna	Leguminosae	APGIII_144	Fabales	Angiosperms	1	14.426	2.596	31.54	1.24	18.155
Polygala polygama	Polygala	Polygalaceae	APGIII_146	Fabales	Angiosperms	0	1.64	0.195	36	0.66	18.3
Polygala vulgaris	Polygala	Polygalaceae	APGIII_146	Fabales	Angiosperms	0	1.79	0.121	67.86	0.45	26.239
Potentilla reptans	Potentilla	Rosaceae	APGIII_147	Rosales	Angiosperms	0	0.288	0.116	1163.93	1.43	26.678
Potentilla erecta	Potentilla	Rosaceae	APGIII_147	Rosales	Angiosperms	0	0.272	0.167	109.62	0.45	22.926
Potentilla alba	Potentilla	Rosaceae	APGIII_147	Rosales	Angiosperms	0	0.6	0.116	1561.09	0.72	35.457
Duchesnea indica	Duchesnea	Rosaceae	APGIII_147	Rosales	Angiosperms	0	0.296	0.14	1547.73	1.5	28.06
Aphanes arvensis	Aphanes	Rosaceae	APGIII_147	Rosales	Angiosperms	0	0.147	0.109	38	0.6	16.46
Comarum palustre	Comarum	Rosaceae	APGIII_147	Rosales	Angiosperms	0	0.422	0.371	2197.21	0.54	13.36
Fragaria vesca	Fragaria	Rosaceae	APGIII_147	Rosales	Angiosperms	0	0.323	0.114	1112.11	0.25	18.419
Fragaria virginiana	Fragaria	Rosaceae	APGIII_147	Rosales	Angiosperms	0	0.477	0.107	1285.81	0.4	14.746
Fragaria viridis	Fragaria	Rosaceae	APGIII_147	Rosales	Angiosperms	0	0.473	0.086	558.82	0.1	16.303
Polylepis australis	Polylepis	Rosaceae	APGIII_147	Rosales	Angiosperms	1	5	3.412	520.61	1.5	18.932
Sanguisorba minor	Sanguisorba	Rosaceae	APGIII_147	Rosales	Angiosperms	0	4.137	0.178	354.23	0.56	20.21
Agrimonia eupatoria	Agrimonia	Rosaceae	APGIII_147	Rosales	Angiosperms	0	6.781	0.487	4557.53	1.49	16.545
Rosa arvensis	Rosa	Rosaceae	APGIII_147	Rosales	Angiosperms	1	10.793	1.159	301.52	0.6	24.316
Rosa multiflora	Rosa	Rosaceae	APGIII_147	Rosales	Angiosperms	1	9.737	1.511	5549	0.8	30.809
Rosa laevigata	Rosa	Rosaceae	APGIII_147	Rosales	Angiosperms	1	19.75	5	678.68	0.6	14.375
Rubus parviflorus	Rubus	Rosaceae	APGIII_147	Rosales	Angiosperms	1	1.153	1.476	15257	0.28	21.9
Rubus canescens	Rubus	Rosaceae	APGIII_147	Rosales	Angiosperms	1	3.89	1.361	305.8	0.37	27.5
Rubus allegheniensis	Rubus	Rosaceae	APGIII_147	Rosales	Angiosperms	1	2.269	1.056	3243.21	0.41	26.05
Rubus occidentalis	Rubus	Rosaceae	APGIII_147	Rosales	Angiosperms	1	1.366	0.702	545.56	0.3	15.7
Rubus parvifolius	Rubus	Rosaceae	APGIII_147	Rosales	Angiosperms	1	0.706	0.224	237.07	0.27	12.655
Rubus idaeus	Rubus	Rosaceae	APGIII_147	Rosales	Angiosperms	1	1.766	0.94	2198.09	0.32	23.315
Rubus odoratus	Rubus	Rosaceae	APGIII_147	Rosales	Angiosperms	1	0.91	1.591	9685.84	0.4	28
Rubus chamaemorus	Rubus	Rosaceae	APGIII_147	Rosales	Angiosperms	0	8.055	0.103	1923.79	1.23	21.876
Geum canadense	Geum	Rosaceae	APGIII_147	Rosales	Angiosperms	0	2.122	0.568	2139.42	1.85	12.3
Geum triflorum	Geum	Rosaceae	APGIII_147	Rosales	Angiosperms	0	0.629	0.45	828.8	1.66	14.198
Geum urbanum	Geum	Rosaceae	APGIII_147	Rosales	Angiosperms	0	1.494	0.443	3523.42	1.51	14.667
Dryas octopetala	Dryas	Rosaceae	APGIII_147	Rosales	Angiosperms	1	0.52	0.07	266.76	0.6	14.641
Spiraea alba	Spiraea	Rosaceae	APGIII_147	Rosales	Angiosperms	1	0.545	1.118	3534.25	0.7	16.534
Malus sylvestris	Malus	Rosaceae	APGIII_147	Rosales	Angiosperms	1	23.492	7.093	816.06	0.78	22.496
Malus pumila	Malus	Rosaceae	APGIII_147	Rosales	Angiosperms	1	22.409	10	3162	0.77	17.36
Aronia melanocarpa	Aronia	Rosaceae	APGIII_147	Rosales	Angiosperms	1	1.844	1.339	1159.95	1.27	17.371
Crataegus monogyna	Crataegus	Rosaceae	APGIII_147	Rosales	Angiosperms	1	82.349	4.264	572.5	0.76	17.842
Crataegus laevigata	Crataegus	Rosaceae	APGIII_147	Rosales	Angiosperms	1	93.893	7.276	729.82	0.74	25.3
Mespilus germanica	Mespilus	Rosaceae	APGIII_147	Rosales	Angiosperms	1	83.723	3.792	2251.6	0.7	15.092
Sorbus intermedia	Sorbus	Rosaceae	APGIII_147	Rosales	Angiosperms	1	38.88	7.734	4137.22	1.51	12.7
Sorbus aucuparia	Sorbus	Rosaceae	APGIII_147	Rosales	Angiosperms	1	3.469	13.475	616.09	0.71	21.969
Sorbus americana	Sorbus	Rosaceae	APGIII_147	Rosales	Angiosperms	1	18.945	8.024	1394.66	0.7	29.4
Sorbus torminalis	Sorbus	Rosaceae	APGIII_147	Rosales	Angiosperms	1	34.732	10.195	6209.69	0.81	17.68
Sorbus aria	Sorbus	Rosaceae	APGIII_147	Rosales	Angiosperms	1	34.027	7.213	4806.58	1.18	19.118
Eriobotrya japonica	Eriobotrya	Rosaceae	APGIII_147	Rosales	Angiosperms	1	1443.803	6.082	12693.05	0.8	13.935
Amelanchier canadensis	Amelanchier	Rosaceae	APGIII_147	Rosales	Angiosperms	1	6.801	6.09	675	1.15	21
Amelanchier alnifolia	Amelanchier	Rosaceae	APGIII_147	Rosales	Angiosperms	1	5.545	3.863	964.61	1.34	18.2
Aruncus dioicus	Aruncus	Rosaceae	APGIII_147	Rosales	Angiosperms	0	0.088	1.103	97188.52	0.17	41.374
Prunus spinosa	Prunus	Rosaceae	APGIII_147	Rosales	Angiosperms	1	140.681	2.054	419.61	0.65	26.591
Prunus armeniaca	Prunus	Rosaceae	APGIII_147	Rosales	Angiosperms	1	1212.104	4.214	1291.22	0.31	21.157
Prunus persica	Prunus	Rosaceae	APGIII_147	Rosales	Angiosperms	1	2238.079	8	2094.53	0.3	38.724
Prunus pensylvanica	Prunus	Rosaceae	APGIII_147	Rosales	Angiosperms	1	39.013	11.109	2047.7	0.31	23.478
Prunus avium	Prunus	Rosaceae	APGIII_147	Rosales	Angiosperms	1	185.488	16.56	2141.06	0.43	20.767
Prunus mahaleb	Prunus	Rosaceae	APGIII_147	Rosales	Angiosperms	1	83.693	5.247	706.76	0.35	20.217
Prunus laurocerasus	Prunus	Rosaceae	APGIII_147	Rosales	Angiosperms	1	235.975	5.303	5500.35	3.65	15.855
Prunus virginiana	Prunus	Rosaceae	APGIII_147	Rosales	Angiosperms	1	65.815	5.995	975.08	0.65	18.857
Prunus serotina	Prunus	Rosaceae	APGIII_147	Rosales	Angiosperms	1	98.524	13.313	2115.27	0.5	25.296
Prunus padus	Prunus	Rosaceae	APGIII_147	Rosales	Angiosperms	1	80.934	10.048	3141.59	1.18	20.411
Ficus racemosa	Ficus	Moraceae	APGIII_154	Rosales	Angiosperms	1	0.13	30	5910.69	0.7	22.885
Morus alba	Morus	Moraceae	APGIII_154	Rosales	Angiosperms	1	4.564	6.526	10766.81	0.9	24.733
Urtica dioica	Urtica	Urticaceae	APGIII_155	Rosales	Angiosperms	0	0.14	0.883	1552.74	1.6	42.917
Cannabis sativa	Cannabis	Cannabaceae	APGIII_153	Rosales	Angiosperms	0	13.948	1.35	4865.13	0.84	32.76
Celtis australis	Celtis	Cannabaceae	APGIII_153	Rosales	Angiosperms	1	182.642	23.208	675	1.4	26.5
Celtis occidentalis	Celtis	Cannabaceae	APGIII_153	Rosales	Angiosperms	1	87.152	21.767	4800	0.55	25.35
Ulmus minor	Ulmus	Ulmaceae	APGIII_152	Rosales	Angiosperms	1	4.907	23.375	2409.28	2.13	23.148
Ulmus glabra	Ulmus	Ulmaceae	APGIII_152	Rosales	Angiosperms	1	12.381	31.747	3823.83	1.99	21.733
Ulmus rubra	Ulmus	Ulmaceae	APGIII_152	Rosales	Angiosperms	1	11.068	27.649	6858.34	2.01	20.952
Ulmus americana	Ulmus	Ulmaceae	APGIII_152	Rosales	Angiosperms	1	5.428	37.074	6018.97	3.15	20.493
Rhamnus cathartica	Rhamnus	Rhamnaceae	APGIII_151	Rosales	Angiosperms	1	20.375	3.292	655.96	0.58	24.366
Rhamnus saxatilis	Rhamnus	Rhamnaceae	APGIII_151	Rosales	Angiosperms	1	10.53	0.493	158.06	0.56	27.17
Rhamnus alaternus	Rhamnus	Rhamnaceae	APGIII_151	Rosales	Angiosperms	1	17.186	2.859	136.4	0.31	24.291
Frangula alnus	Frangula	Rhamnaceae	APGIII_151	Rosales	Angiosperms	1	17.203	3.539	1563.94	0.33	28.648
Elaeagnus angustifolia	Elaeagnus	Elaeagnaceae	APGIII_150	Rosales	Angiosperms	1	96.509	13.562	1120	0.58	39.8
Coriaria myrtifolia	Coriaria	Coriariaceae	APGIII_166	Cucurbitales	Angiosperms	1	24.149	1.303	1100.7	0.33	17.487
Carpinus caroliniana	Carpinus	Betulaceae	APGIII_162	Fagales	Angiosperms	1	19.996	8.909	1272.95	0.41	19.669
Carpinus betulus	Carpinus	Betulaceae	APGIII_162	Fagales	Angiosperms	1	36.46	16.718	2191.45	1.03	21.134
Ostrya carpinifolia	Ostrya	Betulaceae	APGIII_162	Fagales	Angiosperms	1	10.221	20	3019	0.43	23.139
Corylus americana	Corylus	Betulaceae	APGIII_162	Fagales	Angiosperms	1	767.004	3.04	3437.09	0.49	21.378
Corylus cornuta	Corylus	Betulaceae	APGIII_162	Fagales	Angiosperms	1	472.611	3.394	3166.4	0.41	19.536
Corylus avellana	Corylus	Betulaceae	APGIII_162	Fagales	Angiosperms	1	887.826	3.929	3860.22	0.43	20.855
Betula ermanii	Betula	Betulaceae	APGIII_162	Fagales	Angiosperms	1	0.81	22.361	994	1	21.424
Betula pendula	Betula	Betulaceae	APGIII_162	Fagales	Angiosperms	1	0.687	12.025	1135.68	0.49	25.138
Betula pubescens	Betula	Betulaceae	APGIII_162	Fagales	Angiosperms	1	0.205	12.589	1327.98	0.9	18.86
Betula nana	Betula	Betulaceae	APGIII_162	Fagales	Angiosperms	1	0.221	0.395	51.78	0.46	22.686
Betula utilis	Betula	Betulaceae	APGIII_162	Fagales	Angiosperms	1	0.404	20	3000	1.08	25.181
Betula populifolia	Betula	Betulaceae	APGIII_162	Fagales	Angiosperms	1	0.085	8.699	1078.71	0.48	19.732
Betula pumila	Betula	Betulaceae	APGIII_162	Fagales	Angiosperms	1	0.218	3.49	245.2	1.05	17.514
Betula humilis	Betula	Betulaceae	APGIII_162	Fagales	Angiosperms	1	0.18	1.153	360	0.49	20.3
Betula papyrifera	Betula	Betulaceae	APGIII_162	Fagales	Angiosperms	1	0.328	14.698	2536.38	1.47	23.834
Betula alleghaniensis	Betula	Betulaceae	APGIII_162	Fagales	Angiosperms	1	0.835	29.044	3174.32	1.3	20.952
Betula lenta	Betula	Betulaceae	APGIII_162	Fagales	Angiosperms	1	0.702	23.542	4153.06	0.48	26.872
Betula nigra	Betula	Betulaceae	APGIII_162	Fagales	Angiosperms	1	1.207	25.781	2167	0.44	22.733
Alnus glutinosa	Alnus	Betulaceae	APGIII_162	Fagales	Angiosperms	1	1.601	17.798	3070.29	0.51	30.938
Alnus incana	Alnus	Betulaceae	APGIII_162	Fagales	Angiosperms	1	0.665	9.535	2583.96	0.57	33.702
Casuarina equisetifolia	Casuarina	Casuarinaceae	APGIII_160	Fagales	Angiosperms	1	2.685	21.193	11	0.6	16.038
Myrica gale	Myrica	Myricaceae	APGIII_158	Fagales	Angiosperms	1	1.15	1.412	144.78	0.42	25.456
Juglans regia	Juglans	Juglandaceae	APGIII_159	Fagales	Angiosperms	1	8495.028	19.624	3742.83	0.64	21.126
Carya ovata	Carya	Juglandaceae	APGIII_159	Fagales	Angiosperms	1	4460.869	26.876	6186.04	0.69	17.996
Quercus robur	Quercus	Fagaceae	APGIII_157	Fagales	Angiosperms	1	3048.021	27.075	2991.55	0.9	21.811
Quercus pubescens	Quercus	Fagaceae	APGIII_157	Fagales	Angiosperms	1	937.451	15.813	2892.37	0.9	17.226
Quercus ilex	Quercus	Fagaceae	APGIII_157	Fagales	Angiosperms	1	1900.985	9.34	762.91	1	13.981
Quercus aliena	Quercus	Fagaceae	APGIII_157	Fagales	Angiosperms	1	1124.45	22.25	9500	1.05	21.125
Quercus alba	Quercus	Fagaceae	APGIII_157	Fagales	Angiosperms	1	3111.108	28.278	7186.06	0.6	20.477
Quercus macrocarpa	Quercus	Fagaceae	APGIII_157	Fagales	Angiosperms	1	6233.461	28.478	5409.77	0.95	22.145
Quercus bicolor	Quercus	Fagaceae	APGIII_157	Fagales	Angiosperms	1	3537.707	21.708	6075	0.95	20.2
Quercus petraea	Quercus	Fagaceae	APGIII_157	Fagales	Angiosperms	1	579.496	31.439	2985.81	0.91	19.866
Quercus cerris	Quercus	Fagaceae	APGIII_157	Fagales	Angiosperms	1	3453.841	33.034	2766.85	1	20.698
Quercus suber	Quercus	Fagaceae	APGIII_157	Fagales	Angiosperms	1	1785.982	18.612	703.3	1	15.754
Quercus variabilis	Quercus	Fagaceae	APGIII_157	Fagales	Angiosperms	1	4364.229	25	4062	0.92	19.6
Quercus acutissima	Quercus	Fagaceae	APGIII_157	Fagales	Angiosperms	1	3440.851	21.33	1363.27	0.97	14.701
Quercus glauca	Quercus	Fagaceae	APGIII_157	Fagales	Angiosperms	1	526.32	20.104	3009.5	1.03	12.765
Quercus coccifera	Quercus	Fagaceae	APGIII_157	Fagales	Angiosperms	1	1573.103	2.47	330.86	1	12.239
Quercus rubra	Quercus	Fagaceae	APGIII_157	Fagales	Angiosperms	1	2696.917	18.285	6217.05	0.9	21.01
Quercus ellipsoidalis	Quercus	Fagaceae	APGIII_157	Fagales	Angiosperms	1	1698.333	21.3	3949.49	0.92	21.161
Quercus velutina	Quercus	Fagaceae	APGIII_157	Fagales	Angiosperms	1	1851.486	27.294	14822.2	0.81	19.004
Castanopsis fissa	Castanopsis	Fagaceae	APGIII_157	Fagales	Angiosperms	1	1085.292	20	3000	1.17	15.138
Castanea sativa	Castanea	Fagaceae	APGIII_157	Fagales	Angiosperms	1	3488.862	27.117	7033.85	0.98	21.609
Lithocarpus hancei	Lithocarpus	Fagaceae	APGIII_157	Fagales	Angiosperms	1	665	10	3844.4	1.19	18.55
Fagus sylvatica	Fagus	Fagaceae	APGIII_157	Fagales	Angiosperms	1	186.985	31.477	2061.6	0.54	22.27
Fagus grandifolia	Fagus	Fagaceae	APGIII_157	Fagales	Angiosperms	1	261.241	30.03	3534.3	0.61	18.833
Hypericum perforatum	Hypericum	Hypericaceae	APGIII_214	Malpighiales	Angiosperms	0	0.1	0.457	127.63	0.39	22.3
Hypericum reflexum	Hypericum	Hypericaceae	APGIII_214	Malpighiales	Angiosperms	1	0.01	1	99	0.34	10.17
Salix caprea	Salix	Salicaceae	APGIII_201	Malpighiales	Angiosperms	1	0.087	6.156	2579.99	0.4	26.401
Salix cinerea	Salix	Salicaceae	APGIII_201	Malpighiales	Angiosperms	1	0.069	3.456	846.05	0.85	19.673
Salix purpurea	Salix	Salicaceae	APGIII_201	Malpighiales	Angiosperms	1	0.09	2.886	130	0.43	23.55
Salix triandra	Salix	Salicaceae	APGIII_201	Malpighiales	Angiosperms	1	0.02	3.679	788.68	0.4	24.995
Salix alba	Salix	Salicaceae	APGIII_201	Malpighiales	Angiosperms	1	0.12	17.363	652.39	0.83	25.136
Salix babylonica	Salix	Salicaceae	APGIII_201	Malpighiales	Angiosperms	1	0.03	10.375	538.41	0.77	26.4
Salix nigra	Salix	Salicaceae	APGIII_201	Malpighiales	Angiosperms	1	0.104	30.67	739.76	0.41	24.726
Populus grandidentata	Populus	Salicaceae	APGIII_201	Malpighiales	Angiosperms	1	0.137	16.209	4813.78	0.55	23.758
Populus alba	Populus	Salicaceae	APGIII_201	Malpighiales	Angiosperms	1	0.12	27.371	2226	0.52	21.453
Populus tremula	Populus	Salicaceae	APGIII_201	Malpighiales	Angiosperms	1	0.111	18.252	2265.01	0.45	26.063
Populus tremuloides	Populus	Salicaceae	APGIII_201	Malpighiales	Angiosperms	1	0.117	16.707	2066.58	0.55	20.804
Populus nigra	Populus	Salicaceae	APGIII_201	Malpighiales	Angiosperms	1	0.678	24.785	2294.32	0.49	20.765
Populus balsamifera	Populus	Salicaceae	APGIII_201	Malpighiales	Angiosperms	1	1.016	18.337	2774	0.54	17.566
Populus deltoides	Populus	Salicaceae	APGIII_201	Malpighiales	Angiosperms	1	0.992	33.118	8400	0.49	21.927
Viola riviniana	Viola	Violaceae	APGIII_202	Malpighiales	Angiosperms	0	1.175	0.185	532	0.57	25.915
Viola canina	Viola	Violaceae	APGIII_202	Malpighiales	Angiosperms	0	0.879	0.165	523.77	1.2	31.511
Viola reichenbachiana	Viola	Violaceae	APGIII_202	Malpighiales	Angiosperms	0	1.545	0.136	487.8	0.65	23.367
Viola hirta	Viola	Violaceae	APGIII_202	Malpighiales	Angiosperms	0	3.055	0.073	3523.23	1.51	19.1
Viola alba	Viola	Violaceae	APGIII_202	Malpighiales	Angiosperms	0	1.694	0.07	919.78	0.74	17.294
Viola tricolor	Viola	Violaceae	APGIII_202	Malpighiales	Angiosperms	0	0.593	0.162	167.92	2.02	25.459
Viola canadensis	Viola	Violaceae	APGIII_202	Malpighiales	Angiosperms	0	1.13	0.07	1040	1.16	20.71
Viola pubescens	Viola	Violaceae	APGIII_202	Malpighiales	Angiosperms	0	2.024	0.222	1776.7	0.51	16.221
Bridelia retusa	Bridelia	Phyllanthaceae	APGIII_189	Malpighiales	Angiosperms	1	79.4	15	9050	1.3	19.5
Bischofia javanica	Bischofia	Phyllanthaceae	APGIII_189	Malpighiales	Angiosperms	1	11.147	21.036	3019	1.9	14.731
Euphorbia corollata	Euphorbia	Euphorbiaceae	APGIII_184	Malpighiales	Angiosperms	0	4.179	0.368	209.3	0.9	13.237
Euphorbia cyparissias	Euphorbia	Euphorbiaceae	APGIII_184	Malpighiales	Angiosperms	0	2.16	0.193	52.3	1.11	24.2
Euphorbia peplus	Euphorbia	Euphorbiaceae	APGIII_184	Malpighiales	Angiosperms	0	0.543	0.189	79	0.35	20.026
Euphorbia amygdaloides	Euphorbia	Euphorbiaceae	APGIII_184	Malpighiales	Angiosperms	0	3.634	0.406	312.75	3.51	28.079
Euphorbia helioscopia	Euphorbia	Euphorbiaceae	APGIII_184	Malpighiales	Angiosperms	0	2.189	0.19	333.71	0.89	16.6
Manihot esculenta	Manihot	Euphorbiaceae	APGIII_184	Malpighiales	Angiosperms	1	114	2.694	3354.76	0.8	38.934
Hevea brasiliensis	Hevea	Euphorbiaceae	APGIII_184	Malpighiales	Angiosperms	1	3776.623	28.284	3283.7	2.2	24.179
Mercurialis annua	Mercurialis	Euphorbiaceae	APGIII_184	Malpighiales	Angiosperms	0	2.091	0.28	759.85	1.3	41.442
Mercurialis perennis	Mercurialis	Euphorbiaceae	APGIII_184	Malpighiales	Angiosperms	0	4.235	0.273	1889.74	1.53	32.305
Oxalis stricta	Oxalis	Oxalidaceae	APGIII_175	Oxalidales	Angiosperms	0	0.205	0.29	456.29	0.56	34.268
Oxalis acetosella	Oxalis	Oxalidaceae	APGIII_175	Oxalidales	Angiosperms	0	1.021	0.091	145.99	2.66	26.985
Euonymus europaeus	Euonymus	Celastraceae	APGIII_172	Celastrales	Angiosperms	1	37.639	3.482	1953.44	0.94	24.781
Euonymus alatus	Euonymus	Celastraceae	APGIII_172	Celastrales	Angiosperms	1	17.389	2.449	700	0.65	21.352
Euonymus verrucosus	Euonymus	Celastraceae	APGIII_172	Celastrales	Angiosperms	1	18.023	1.524	9500	0.34	20.858
Celastrus scandens	Celastrus	Celastraceae	APGIII_172	Celastrales	Angiosperms	1	17.098	0.6	1961.46	0.43	21.885
Celastrus orbiculatus	Celastrus	Celastraceae	APGIII_172	Celastrales	Angiosperms	1	9.67	1.8	1626.65	0.39	26.357
Larrea cuneifolia	Larrea	Zygophyllaceae	APGIII_142	Zygophyllales	Angiosperms	1	6.7	1.591	22.22	1.2	22
Larrea tridentata	Larrea	Zygophyllaceae	APGIII_142	Zygophyllales	Angiosperms	1	4.791	2.466	38.61	1.3	21.119
Larrea divaricata	Larrea	Zygophyllaceae	APGIII_142	Zygophyllales	Angiosperms	1	12.21	3.662	36.04	0.8	22.93
Brassica oleracea	Brassica	Brassicaceae	APGIII_273	Brassicales	Angiosperms	0	3.817	0.641	1658.16	0.8	48.2
Alliaria petiolata	Alliaria	Brassicaceae	APGIII_273	Brassicales	Angiosperms	0	2.934	0.438	2958.08	1.35	42.443
Thlaspi montanum	Thlaspi	Brassicaceae	APGIII_273	Brassicales	Angiosperms	0	0.613	0.062	179.59	0.29	28.048
Thlaspi arvense	Thlaspi	Brassicaceae	APGIII_273	Brassicales	Angiosperms	0	1.082	0.261	560.33	0.52	40.4
Kernera saxatilis	Kernera	Brassicaceae	APGIII_273	Brassicales	Angiosperms	0	0.145	0.128	43	0.2	32.867
Arabis hirsuta	Arabis	Brassicaceae	APGIII_273	Brassicales	Angiosperms	0	0.091	0.372	177.46	0.69	20
Arabis alpina	Arabis	Brassicaceae	APGIII_273	Brassicales	Angiosperms	0	0.202	0.142	87.65	0.38	29.4
Biscutella laevigata	Biscutella	Brassicaceae	APGIII_273	Brassicales	Angiosperms	0	4.315	0.22	877.94	1.83	30.95
Berteroa incana	Berteroa	Brassicaceae	APGIII_273	Brassicales	Angiosperms	0	0.597	0.445	152.2	0.71	18.763
Matthiola incana	Matthiola	Brassicaceae	APGIII_273	Brassicales	Angiosperms	0	17	27	15	2.11	30.83
Hesperis matronalis	Hesperis	Brassicaceae	APGIII_273	Brassicales	Angiosperms	0	2.372	0.58	1144.01	3.8	33.74
Arabidopsis thaliana	Arabidopsis	Brassicaceae	APGIII_273	Brassicales	Angiosperms	0	0.016	0.126	243.06	0.44	35.7
Capsella bursa-pastoris	Capsella	Brassicaceae	APGIII_273	Brassicales	Angiosperms	0	0.116	0.185	511.7	0.4	37.567
Turritis glabra	Turritis	Brassicaceae	APGIII_273	Brassicales	Angiosperms	0	0.062	0.659	1820.48	0.24	29.328
Cardamine hirsuta	Cardamine	Brassicaceae	APGIII_273	Brassicales	Angiosperms	0	0.108	0.121	322.02	0.23	17.86
Nasturtium officinale	Nasturtium	Brassicaceae	APGIII_273	Brassicales	Angiosperms	0	0.254	0.559	732.08	0.38	67.17
Lepidium latifolium	Lepidium	Brassicaceae	APGIII_273	Brassicales	Angiosperms	0	0.213	0.705	3266.77	1.04	41.7
Lepidium virginicum	Lepidium	Brassicaceae	APGIII_273	Brassicales	Angiosperms	0	0.483	0.4	662.75	0.33	36.483
Lepidium densiflorum	Lepidium	Brassicaceae	APGIII_273	Brassicales	Angiosperms	0	0.339	0.281	187.22	0.33	28.59
Carica papaya	Carica	Caricaceae	APGIII_260	Brassicales	Angiosperms	1	22.164	6.045	39553.88	0.4	44.611
Malva sylvestris	Malva	Malvaceae	APGIII_250	Malvales	Angiosperms	0	3.641	0.684	7727.5	1.5	28.9
Abutilon theophrasti	Abutilon	Malvaceae	APGIII_250	Malvales	Angiosperms	0	8.491	1.5	15964.06	1.4	39.3
Sida spinosa	Sida	Malvaceae	APGIII_250	Malvales	Angiosperms	0	2.849	0.642	67.41	1	26.61
Hampea appendiculata	Hampea	Malvaceae	APGIII_250	Malvales	Angiosperms	1	63.917	21.393	17120.75	2.95	27.775
Ceiba pentandra	Ceiba	Malvaceae	APGIII_250	Malvales	Angiosperms	1	47.688	34.825	2269.9	1.75	17.135
Bombax ceiba	Bombax	Malvaceae	APGIII_250	Malvales	Angiosperms	1	47.748	13.99	2731.62	1.62	18.3
Theobroma speciosum	Theobroma	Malvaceae	APGIII_250	Malvales	Angiosperms	1	687.08	15.732	25252.6	0.51	19.62
Theobroma cacao	Theobroma	Malvaceae	APGIII_250	Malvales	Angiosperms	1	1601.993	10.15	20109.84	0.4	13.573
Fumana ericoides	Fumana	Cistaceae	APGIII_255	Malvales	Angiosperms	1	2.26	0.238	6.97	1.28	10.02
Halimium halimifolium	Halimium	Cistaceae	APGIII_255	Malvales	Angiosperms	1	0.54	0.493	85.6	2.36	13.6
Cistus populifolius	Cistus	Cistaceae	APGIII_255	Malvales	Angiosperms	1	1.68	1.5	368.5	2.15	13.3
Cistus monspeliensis	Cistus	Cistaceae	APGIII_255	Malvales	Angiosperms	1	0.896	1.196	210.79	2.94	14.863
Cistus libanotis	Cistus	Cistaceae	APGIII_255	Malvales	Angiosperms	1	24.28	1	60.9	2.89	15.1
Cistus laurifolius	Cistus	Cistaceae	APGIII_255	Malvales	Angiosperms	1	0.742	1.573	245	2.23	16.598
Cistus crispus	Cistus	Cistaceae	APGIII_255	Malvales	Angiosperms	1	0.494	0.6	135.8	1.96	13.6
Cistus albidus	Cistus	Cistaceae	APGIII_255	Malvales	Angiosperms	1	1.023	0.938	328.1	2.39	13.886
Cistus salviifolius	Cistus	Cistaceae	APGIII_255	Malvales	Angiosperms	1	0.894	0.867	346.22	2.38	15.733
Cistus clusii	Cistus	Cistaceae	APGIII_255	Malvales	Angiosperms	1	0.249	0.843	22.03	2.64	17.6
Bixa orellana	Bixa	Bixaceae	APGIII_253	Malvales	Angiosperms	1	25.784	8	25739	0.2	21.35
Pimelea linifolia	Pimelea	Thymelaeaceae	APGIII_252	Malvales	Angiosperms	1	2.606	1.059	24.26	3.73	14.392
Daphne mezereum	Daphne	Thymelaeaceae	APGIII_252	Malvales	Angiosperms	1	43.98	0.79	411.34	3.77	26.304
Daphne laureola	Daphne	Thymelaeaceae	APGIII_252	Malvales	Angiosperms	1	48.994	0.793	1518.5	2.99	24.638
Dictamnus albus	Dictamnus	Rutaceae	APGIII_241	Sapindales	Angiosperms	0	14.831	0.78	910.82	3.4	30.492
Murraya paniculata	Murraya	Rutaceae	APGIII_241	Sapindales	Angiosperms	1	83.33	6.928	675	0.5	34.9
Melia azedarach	Melia	Meliaceae	APGIII_243	Sapindales	Angiosperms	1	1067.226	12.198	981.75	0.43	37.82
Azadirachta indica	Azadirachta	Meliaceae	APGIII_243	Sapindales	Angiosperms	1	232.758	15	675	0.39	28.59
Acer spicatum	Acer	Sapindaceae	APGIII_240	Sapindales	Angiosperms	1	20.154	9.56	2906.09	0.85	22.097
Acer pensylvanicum	Acer	Sapindaceae	APGIII_240	Sapindales	Angiosperms	1	39.742	12.762	12989.32	1.12	20.769
Acer campestre	Acer	Sapindaceae	APGIII_240	Sapindales	Angiosperms	1	122	12.217	3146.41	1.02	21.331
Acer platanoides	Acer	Sapindaceae	APGIII_240	Sapindales	Angiosperms	1	121.596	21.926	7085.13	0.71	19.417
Acer monspessulanum	Acer	Sapindaceae	APGIII_240	Sapindales	Angiosperms	1	26.681	7.666	1232.88	0.73	19.562
Acer saccharum	Acer	Sapindaceae	APGIII_240	Sapindales	Angiosperms	1	52.803	32.935	4735.7	0.7	18.048
Acer rubrum	Acer	Sapindaceae	APGIII_240	Sapindales	Angiosperms	1	21.934	14.119	2989.66	1.7	17.809
Aesculus hippocastanum	Aesculus	Sapindaceae	APGIII_240	Sapindales	Angiosperms	1	9672.388	17.036	5885.85	0.6	22.014
Schleichera oleosa	Schleichera	Sapindaceae	APGIII_240	Sapindales	Angiosperms	1	554.853	7	25739	1.17	17.9
Dodonaea triquetra	Dodonaea	Sapindaceae	APGIII_240	Sapindales	Angiosperms	1	3.401	3.24	1353.48	0.7	19.099
Rhus glabra	Rhus	Anacardiaceae	APGIII_239	Sapindales	Angiosperms	1	8.372	2.847	7137.6	0.54	17.728
Pistacia terebinthus	Pistacia	Anacardiaceae	APGIII_239	Sapindales	Angiosperms	1	34.886	5.848	5020	0.57	23.761
Pistacia lentiscus	Pistacia	Anacardiaceae	APGIII_239	Sapindales	Angiosperms	1	16.24	2.243	378.16	0.6	12.73
Mangifera indica	Mangifera	Anacardiaceae	APGIII_239	Sapindales	Angiosperms	1	14368.217	18.113	7854	0.46	13.514
Eucalyptus tereticornis	Eucalyptus	Myrtaceae	APGIII_222	Myrtales	Angiosperms	1	0.706	27.352	1832.36	0.6	15.609
Eucalyptus camaldulensis	Eucalyptus	Myrtaceae	APGIII_222	Myrtales	Angiosperms	1	0.88	38.247	1303	0.62	26.5
Eucalyptus grandis	Eucalyptus	Myrtaceae	APGIII_222	Myrtales	Angiosperms	1	1.17	48.674	3019	0.63	18.975
Eucalyptus saligna	Eucalyptus	Myrtaceae	APGIII_222	Myrtales	Angiosperms	1	0.564	42.301	3223.96	0.74	18.303
Psidium guajava	Psidium	Myrtaceae	APGIII_222	Myrtales	Angiosperms	1	10.326	9.134	3048.58	0.28	18.963
Psidium cattleianum	Psidium	Myrtaceae	APGIII_222	Myrtales	Angiosperms	1	20	6.675	1149	0.53	12.338
Syzygium cumini	Syzygium	Myrtaceae	APGIII_222	Myrtales	Angiosperms	1	556.601	6.803	6701.07	1.83	17.222
Melaleuca leucadendra	Melaleuca	Myrtaceae	APGIII_222	Myrtales	Angiosperms	1	0.41	17	1272.79	1.13	10.655
Chamaenerion angustifolium	Chamaenerion	Onagraceae	APGIII_220	Myrtales	Angiosperms	0	0.149	1.6	675	0.4	26.497
Oenothera biennis	Oenothera	Onagraceae	APGIII_220	Myrtales	Angiosperms	0	0.397	0.937	3048.9	1.15	19.172
Epilobium palustre	Epilobium	Onagraceae	APGIII_220	Myrtales	Angiosperms	0	0.064	0.27	299.58	0.2	15.08
Epilobium hirsutum	Epilobium	Onagraceae	APGIII_220	Myrtales	Angiosperms	0	0.115	1.151	1147.99	0.3	30.001
Circaea lutetiana	Circaea	Onagraceae	APGIII_220	Myrtales	Angiosperms	0	1.962	0.335	2312.64	0.58	23.653
Punica granatum	Punica	Lythraceae	APGIII_219	Myrtales	Angiosperms	1	21.909	3.979	543.6	0.72	11
Terminalia bellirica	Terminalia	Combretaceae	APGIII_218	Myrtales	Angiosperms	1	2625.65	23.664	9050	6.4	8.276
Terminalia chebula	Terminalia	Combretaceae	APGIII_218	Myrtales	Angiosperms	1	2031.326	7.786	9050	3.7	19.4
Geranium sanguineum	Geranium	Geraniaceae	APGIII_215	Geraniales	Angiosperms	0	8.54	0.266	1135.34	4.19	18.635
Geranium maculatum	Geranium	Geraniaceae	APGIII_215	Geraniales	Angiosperms	0	5.999	0.364	5489.91	2.15	17.7
Erodium cicutarium	Erodium	Geraniaceae	APGIII_215	Geraniales	Angiosperms	0	1.706	0.108	220.59	1.2	27.493
Vitis vulpina	Vitis	Vitaceae	APGIII_140	Vitales	Angiosperms	1	38.159	11.758	8799.85	0.4	27.49
Vitis vinifera	Vitis	Vitaceae	APGIII_140	Vitales	Angiosperms	1	28.318	9.727	3889.29	0.4	24.3
Parthenocissus tricuspidata	Parthenocissus	Vitaceae	APGIII_140	Vitales	Angiosperms	1	21.064	13.128	10171.75	0.5	18.302
Parthenocissus quinquefolia	Parthenocissus	Vitaceae	APGIII_140	Vitales	Angiosperms	1	25.048	1.149	6572.18	0.45	25.123
Parthenocissus inserta	Parthenocissus	Vitaceae	APGIII_140	Vitales	Angiosperms	1	23.45	8.071	13660.11	0.35	20.688
Sedum acre	Sedum	Crassulaceae	APGIII_134	Saxifragales	Angiosperms	0	0.034	0.071	12.25	0.76	15.17
Sedum album	Sedum	Crassulaceae	APGIII_134	Saxifragales	Angiosperms	0	0.026	0.113	14.04	0.15	11.568
Myriophyllum spicatum	Myriophyllum	Haloragaceae	APGIII_138	Saxifragales	Angiosperms	0	0.604	0.438	79.95	0.3	32.895
Saxifraga oppositifolia	Saxifraga	Saxifragaceae	APGIII_133	Saxifragales	Angiosperms	0	0.102	0.102	32	1.47	18.014
Saxifraga rotundifolia	Saxifraga	Saxifragaceae	APGIII_133	Saxifragales	Angiosperms	0	0.04	0.263	1875.92	1.64	17.94
Ribes rubrum	Ribes	Grossulariaceae	APGIII_132	Saxifragales	Angiosperms	1	9.16	1.299	3696.91	0.97	21.76
Ribes alpinum	Ribes	Grossulariaceae	APGIII_132	Saxifragales	Angiosperms	1	4.549	1.279	630	1.01	18.8
Ribes uva-crispa	Ribes	Grossulariaceae	APGIII_132	Saxifragales	Angiosperms	1	4.477	1.091	774.38	0.94	21.742
Hamamelis virginiana	Hamamelis	Hamamelidaceae	APGIII_128	Saxifragales	Angiosperms	1	81.22	5.382	2047.92	0.59	10
Daphniphyllum pentandrum	Daphniphyllum	Daphniphyllaceae	APGIII_130	Saxifragales	Angiosperms	1	6.16	8.287	700	1.25	18.22
Buxus sempervirens	Buxus	Buxaceae	APGIII_121	Buxales	Angiosperms	1	12.908	2.38	134.81	0.9	17.568
Banksia marginata	Banksia	Proteaceae	APGIII_118	Proteales	Angiosperms	1	8.166	5.692	273.57	0.86	8.21
Lambertia formosa	Lambertia	Proteaceae	APGIII_118	Proteales	Angiosperms	1	21.415	1.849	109.29	1.02	6.075
Hakea teretifolia	Hakea	Proteaceae	APGIII_118	Proteales	Angiosperms	1	7.909	1.817	69.61	0.93	5.3
Hakea dactyloides	Hakea	Proteaceae	APGIII_118	Proteales	Angiosperms	1	22.956	2.128	965.03	0.97	5.605
Leucadendron salignum	Leucadendron	Proteaceae	APGIII_118	Proteales	Angiosperms	1	8.686	0.721	87.73	0.66	5.019
Protea neriifolia	Protea	Proteaceae	APGIII_118	Proteales	Angiosperms	1	19.13	1.623	830.71	2.03	7.736
Persoonia linearis	Persoonia	Proteaceae	APGIII_118	Proteales	Angiosperms	1	179.32	2.507	72.77	17.51	7.792
Nelumbo nucifera	Nelumbo	Nelumbonaceae	APGIII_116	Proteales	Angiosperms	0	869.36	1.5	301844.92	0.24	32.134
Ranunculus oreophilus	Ranunculus	Ranunculaceae	APGIII_114	Ranunculales	Angiosperms	0	1.13	0.3	716.49	4.3	28.143
Ranunculus repens	Ranunculus	Ranunculaceae	APGIII_114	Ranunculales	Angiosperms	0	2.308	0.19	1845.43	11.2	23.976
Ranunculus acris	Ranunculus	Ranunculaceae	APGIII_114	Ranunculales	Angiosperms	0	1.447	0.352	595.19	6.2	25.736
Ranunculus arvensis	Ranunculus	Ranunculaceae	APGIII_114	Ranunculales	Angiosperms	0	12.236	0.379	576	6.1	22.093
Ranunculus thora	Ranunculus	Ranunculaceae	APGIII_114	Ranunculales	Angiosperms	0	2.46	0.182	4754.21	3.5	23.517
Ranunculus gramineus	Ranunculus	Ranunculaceae	APGIII_114	Ranunculales	Angiosperms	0	1.153	0.123	161.96	5.2	19.07
Ranunculus aconitifolius	Ranunculus	Ranunculaceae	APGIII_114	Ranunculales	Angiosperms	0	4.63	0.27	26252.32	4.1	25.62
Ranunculus trichophyllus	Ranunculus	Ranunculaceae	APGIII_114	Ranunculales	Angiosperms	0	0.302	0.2	390.19	4.8	36.184
Ranunculus penicillatus	Ranunculus	Ranunculaceae	APGIII_114	Ranunculales	Angiosperms	0	0.385	1.474	40.2	4.9	43.5
Ranunculus sceleratus	Ranunculus	Ranunculaceae	APGIII_114	Ranunculales	Angiosperms	0	0.136	0.381	1086.39	4	33.502
Ficaria verna	Ficaria	Ranunculaceae	APGIII_114	Ranunculales	Angiosperms	0	1.654	0.088	476.34	14.51	28.575
Anemone cylindrica	Anemone	Ranunculaceae	APGIII_114	Ranunculales	Angiosperms	0	0.915	0.37	614.21	9.3	17.609
Anemone ranunculoides	Anemone	Ranunculaceae	APGIII_114	Ranunculales	Angiosperms	0	1.937	0.146	1424.07	19.95	28.7
Anemone quinquefolia	Anemone	Ranunculaceae	APGIII_114	Ranunculales	Angiosperms	0	1.13	0.277	1600.21	21.5	15.3
Anemone nemorosa	Anemone	Ranunculaceae	APGIII_114	Ranunculales	Angiosperms	0	2.367	0.183	2924.11	17.99	29.355
Anemone canadensis	Anemone	Ranunculaceae	APGIII_114	Ranunculales	Angiosperms	0	2.645	0.395	2932	5.16	11
Hepatica nobilis	Hepatica	Ranunculaceae	APGIII_114	Ranunculales	Angiosperms	0	2.934	0.1	2884.51	26.88	18.837
Helleborus niger	Helleborus	Ranunculaceae	APGIII_114	Ranunculales	Angiosperms	0	7.67	0.215	22562.41	14.73	17.651
Helleborus foetidus	Helleborus	Ranunculaceae	APGIII_114	Ranunculales	Angiosperms	0	11.37	0.387	8703.22	11	16.6
Trollius europaeus	Trollius	Ranunculaceae	APGIII_114	Ranunculales	Angiosperms	0	0.897	0.346	5700.62	4.42	23.954
Caltha palustris	Caltha	Ranunculaceae	APGIII_114	Ranunculales	Angiosperms	0	1.012	0.248	6216.07	16.5	34.581
Actaea rubra	Actaea	Ranunculaceae	APGIII_114	Ranunculales	Angiosperms	0	10.685	1	1252.29	10	18.8
Thalictrum alpinum	Thalictrum	Ranunculaceae	APGIII_114	Ranunculales	Angiosperms	0	0.85	0.052	98.43	0.55	18.87
Thalictrum dioicum	Thalictrum	Ranunculaceae	APGIII_114	Ranunculales	Angiosperms	0	2.131	0.5	361.23	1.01	16.121
Thalictrum fendleri	Thalictrum	Ranunculaceae	APGIII_114	Ranunculales	Angiosperms	0	1.251	0.58	112.78	1.19	36.506
Thalictrum minus	Thalictrum	Ranunculaceae	APGIII_114	Ranunculales	Angiosperms	0	1.531	0.509	9099.22	0.7	25.33
Thalictrum dasycarpum	Thalictrum	Ranunculaceae	APGIII_114	Ranunculales	Angiosperms	0	2.406	0.575	728	3.74	11.88
Aquilegia vulgaris	Aquilegia	Ranunculaceae	APGIII_114	Ranunculales	Angiosperms	0	1.488	0.55	3108.14	0.39	23.2
Berberis vulgaris	Berberis	Berberidaceae	APGIII_113	Ranunculales	Angiosperms	1	13.789	1.866	380.87	1.37	22.554
Caulophyllum thalictroides	Caulophyllum	Berberidaceae	APGIII_113	Ranunculales	Angiosperms	0	191.857	0.506	3144.95	9.3	39.576
Nandina domestica	Nandina	Berberidaceae	APGIII_113	Ranunculales	Angiosperms	1	4.6	2.43	675	2.2	17.956
Papaver rhoeas	Papaver	Papaveraceae	APGIII_109	Ranunculales	Angiosperms	0	0.134	0.452	4984.92	2.41	37.315
Sanguinaria canadensis	Sanguinaria	Papaveraceae	APGIII_109	Ranunculales	Angiosperms	0	11.214	0.4	2831.2	1.16	26.195
Ceratophyllum demersum	Ceratophyllum	Ceratophyllaceae	APGIII_107	Ceratophyllales	Angiosperms	0	4.733	0.406	32.38	0.69	42.09
Epipactis helleborine	Epipactis	Orchidaceae	APGIII_062	Asparagales	Angiosperms	0	0.004	0.505	1616.85	13.8	34.328
Platanthera bifolia	Platanthera	Orchidaceae	APGIII_062	Asparagales	Angiosperms	0	0.001	0.248	4089.94	6.87	26.3
Gymnadenia conopsea	Gymnadenia	Orchidaceae	APGIII_062	Asparagales	Angiosperms	0	0.006	0.375	1263.02	5.51	28.85
Polygonatum odoratum	Polygonatum	Asparagaceae	APGIII_075	Asparagales	Angiosperms	0	25.941	0.261	2141.55	9.83	29.748
Polygonatum multiflorum	Polygonatum	Asparagaceae	APGIII_075	Asparagales	Angiosperms	0	23.219	0.423	1607.46	15.35	30
Maianthemum canadense	Maianthemum	Asparagaceae	APGIII_075	Asparagales	Angiosperms	0	9.163	0.096	1246.23	15.15	19.35
Maianthemum bifolium	Maianthemum	Asparagaceae	APGIII_075	Asparagales	Angiosperms	0	13.07	0.133	1218.27	15.3	31.803
Convallaria majalis	Convallaria	Asparagaceae	APGIII_075	Asparagales	Angiosperms	0	23.987	0.19	6948.04	17.66	28.043
Ruscus aculeatus	Ruscus	Asparagaceae	APGIII_075	Asparagales	Angiosperms	1	187.291	0.316	214.69	10.27	26.89
Anthericum ramosum	Anthericum	Asparagaceae	APGIII_075	Asparagales	Angiosperms	0	4.198	0.437	1733.5	2.82	12.015
Scilla bifolia	Scilla	Asparagaceae	APGIII_075	Asparagales	Angiosperms	0	9.19	0.151	2376.75	5.7	44.833
Allium ursinum	Allium	Amaryllidaceae	APGIII_074	Asparagales	Angiosperms	0	5.253	0.306	6408.8	30.17	36.931
Allium senescens	Allium	Amaryllidaceae	APGIII_074	Asparagales	Angiosperms	0	1.68	0.153	359.5	21.6	27.29
Allium carinatum	Allium	Amaryllidaceae	APGIII_074	Asparagales	Angiosperms	0	1.226	0.357	1280	16.3	22.76
Allium sphaerocephalon	Allium	Amaryllidaceae	APGIII_074	Asparagales	Angiosperms	0	1.451	0.322	1940.63	20.05	27.031
Nothoscordum gracile	Nothoscordum	Amaryllidaceae	APGIII_074	Asparagales	Angiosperms	0	4.7	0.112	2696.3	42.19	40.981
Narcissus pseudonarcissus	Narcissus	Amaryllidaceae	APGIII_074	Asparagales	Angiosperms	0	5.32	0.282	1731.32	11.75	34.699
Narcissus poeticus	Narcissus	Amaryllidaceae	APGIII_074	Asparagales	Angiosperms	0	6.3	0.358	4582	14.73	21.1
Leucojum vernum	Leucojum	Amaryllidaceae	APGIII_074	Asparagales	Angiosperms	0	12.039	0.104	3173.75	35.06	32.224
Xanthorrhoea preissii	Xanthorrhoea	Xanthorrhoeaceae	APGIII_073	Asparagales	Angiosperms	1	15.59	5.39	3019	1.04	7.497
Iris germanica	Iris	Iridaceae	APGIII_071	Asparagales	Angiosperms	0	51.558	0.425	11256.88	5.87	15.31
Iris versicolor	Iris	Iridaceae	APGIII_071	Asparagales	Angiosperms	0	15.507	0.695	5531.03	1.05	20
Iris pseudacorus	Iris	Iridaceae	APGIII_071	Asparagales	Angiosperms	0	47.457	0.787	20414.71	5.67	15
Spartina anglica	Spartina	Poaceae	APGIII_106	Poales	Angiosperms	0	12.1	0.866	1697	5.5	19
Panicum virgatum	Panicum	Poaceae	APGIII_106	Poales	Angiosperms	0	1.046	0.588	880.64	1.9	12.424
Panicum dichotomiflorum	Panicum	Poaceae	APGIII_106	Poales	Angiosperms	0	0.628	1	10814.57	1.7	19.32
Panicum capillare	Panicum	Poaceae	APGIII_106	Poales	Angiosperms	0	0.269	0.415	3781.39	0.45	16.701
Cenchrus ciliaris	Cenchrus	Poaceae	APGIII_106	Poales	Angiosperms	0	1.024	0.909	225	1.3	17.765
Pennisetum clandestinum	Pennisetum	Poaceae	APGIII_106	Poales	Angiosperms	0	5.24	1.138	767.7	1.1	21.708
Setaria parviflora	Setaria	Poaceae	APGIII_106	Poales	Angiosperms	0	0.926	0.251	851.25	2.4	17.086
Setaria pumila	Setaria	Poaceae	APGIII_106	Poales	Angiosperms	0	1.585	0.448	1890.75	2.6	25.09
Setaria viridis	Setaria	Poaceae	APGIII_106	Poales	Angiosperms	0	1.296	0.296	936.14	0.8	22.704
Setaria italica	Setaria	Poaceae	APGIII_106	Poales	Angiosperms	0	2.244	0.824	5638.5	0.5	14.935
Echinochloa crus-galli	Echinochloa	Poaceae	APGIII_106	Poales	Angiosperms	0	1.523	0.58	2226.99	1.4	16.121
Digitaria longiflora	Digitaria	Poaceae	APGIII_106	Poales	Angiosperms	0	0.68	0.3	75	0.93	17.648
Digitaria sanguinalis	Digitaria	Poaceae	APGIII_106	Poales	Angiosperms	0	0.517	0.265	504.81	0.99	13.145
Andropogon gerardii	Andropogon	Poaceae	APGIII_106	Poales	Angiosperms	0	1.902	1.356	1354.37	4.75	12.034
Sorghum bicolor	Sorghum	Poaceae	APGIII_106	Poales	Angiosperms	0	11.183	1.609	13406.48	1.2	23.776
Sorghum halepense	Sorghum	Poaceae	APGIII_106	Poales	Angiosperms	0	3.464	1.406	5260.54	1.7	22.207
Sorghastrum nutans	Sorghastrum	Poaceae	APGIII_106	Poales	Angiosperms	0	1.695	1.237	1393.18	2.8	12.851
Saccharum officinarum	Saccharum	Poaceae	APGIII_106	Poales	Angiosperms	0	0.4	2.691	80944	3.8	11.145
Imperata cylindrica	Imperata	Poaceae	APGIII_106	Poales	Angiosperms	0	0.11	1.122	4915.71	5.4	9.067
Zea mays	Zea	Poaceae	APGIII_106	Poales	Angiosperms	0	232.285	2.08	31173.3	2.7	20.77
Paspalum dilatatum	Paspalum	Poaceae	APGIII_106	Poales	Angiosperms	0	1.44	0.238	1321.6	1.47	16.157
Paspalum quadrifarium	Paspalum	Poaceae	APGIII_106	Poales	Angiosperms	0	0.2	1.044	5729.57	1.27	9.976
Paspalum conjugatum	Paspalum	Poaceae	APGIII_106	Poales	Angiosperms	0	0.536	0.91	931.21	1.5	25.25
Lophatherum gracile	Lophatherum	Poaceae	APGIII_106	Poales	Angiosperms	0	2.63	1.4	1427.52	1.48	22.9
Cynodon dactylon	Cynodon	Poaceae	APGIII_106	Poales	Angiosperms	0	0.172	0.181	85.27	0.8	28.789
Chloris gayana	Chloris	Poaceae	APGIII_106	Poales	Angiosperms	0	0.307	1.27	3019	0.3	11.694
Eleusine indica	Eleusine	Poaceae	APGIII_106	Poales	Angiosperms	0	0.367	0.303	769.08	0.7	26.485
Muhlenbergia racemosa	Muhlenbergia	Poaceae	APGIII_106	Poales	Angiosperms	0	0.28	0.91	545.82	0.89	31.029
Muhlenbergia schreberi	Muhlenbergia	Poaceae	APGIII_106	Poales	Angiosperms	0	0.6	0.97	128.68	0.9	15.62
Bouteloua curtipendula	Bouteloua	Poaceae	APGIII_106	Poales	Angiosperms	0	0.864	0.568	618.62	0.54	12.652
Tragus racemosus	Tragus	Poaceae	APGIII_106	Poales	Angiosperms	0	0.319	0.192	700	0.88	22.183
Sporobolus heterolepis	Sporobolus	Poaceae	APGIII_106	Poales	Angiosperms	0	1.027	0.7	512.45	1.05	9.68
Eragrostis minor	Eragrostis	Poaceae	APGIII_106	Poales	Angiosperms	0	0.08	0.179	113.11	0.73	18.4
Eragrostis spectabilis	Eragrostis	Poaceae	APGIII_106	Poales	Angiosperms	0	0.048	0.349	479.97	1.15	10.935
Danthonia spicata	Danthonia	Poaceae	APGIII_106	Poales	Angiosperms	0	0.552	0.466	730.6	1.9	8.2
Danthonia decumbens	Danthonia	Poaceae	APGIII_106	Poales	Angiosperms	0	1.036	0.221	417.23	1.98	16.872
Chionochloa rubra	Chionochloa	Poaceae	APGIII_106	Poales	Angiosperms	0	0.846	1.2	996.7	2.57	7.835
Phragmites australis	Phragmites	Poaceae	APGIII_106	Poales	Angiosperms	0	0.401	0.847	1616.36	3.01	22.462
Molinia caerulea	Molinia	Poaceae	APGIII_106	Poales	Angiosperms	0	1.804	0.938	675.51	2.5	17.019
Arundo donax	Arundo	Poaceae	APGIII_106	Poales	Angiosperms	1	0.1	2.74	15233.18	2.8	24.778
Aristida purpurea	Aristida	Poaceae	APGIII_106	Poales	Angiosperms	0	1.059	0.171	20	1.3	9.88
Festuca rupicola	Festuca	Poaceae	APGIII_106	Poales	Angiosperms	0	0.58	0.251	112.24	7.27	20
Festuca filiformis	Festuca	Poaceae	APGIII_106	Poales	Angiosperms	0	0.33	0.313	196.25	2.51	8.819
Vulpia ciliata	Vulpia	Poaceae	APGIII_106	Poales	Angiosperms	0	0.242	0.259	28	4.14	19.011
Vulpia myuros	Vulpia	Poaceae	APGIII_106	Poales	Angiosperms	0	0.419	0.116	31.06	6.89	15.658
Vulpia bromoides	Vulpia	Poaceae	APGIII_106	Poales	Angiosperms	0	0.349	0.124	37.7	2.93	8.26
Festuca rubra	Festuca	Poaceae	APGIII_106	Poales	Angiosperms	0	0.826	0.357	305.76	6.84	16.178
Festuca pratensis	Festuca	Poaceae	APGIII_106	Poales	Angiosperms	0	1.574	0.618	1347.49	4.88	27.13
Festuca ovina	Festuca	Poaceae	APGIII_106	Poales	Angiosperms	0	0.438	0.249	46.17	2.41	15.3
Festuca nigrescens	Festuca	Poaceae	APGIII_106	Poales	Angiosperms	0	0.911	0.332	106.68	6.62	14.21
Festuca heterophylla	Festuca	Poaceae	APGIII_106	Poales	Angiosperms	0	1.385	0.566	284.87	5.66	27.997
Festuca halleri	Festuca	Poaceae	APGIII_106	Poales	Angiosperms	0	1.24	0.117	22.2	2.7	12.767
Festuca brachyphylla	Festuca	Poaceae	APGIII_106	Poales	Angiosperms	0	0.37	0.07	28.88	5.88	11.7
Festuca gigantea	Festuca	Poaceae	APGIII_106	Poales	Angiosperms	0	2.929	0.956	3341	10.38	29.62
Festuca altissima	Festuca	Poaceae	APGIII_106	Poales	Angiosperms	0	0.64	0.79	2403.5	4.47	22.664
Lolium rigidum	Lolium	Poaceae	APGIII_106	Poales	Angiosperms	0	2.325	0.339	4612.54	2.75	19.631
Lolium multiflorum	Lolium	Poaceae	APGIII_106	Poales	Angiosperms	0	2.633	0.409	606	4.07	22.199
Lolium perenne	Lolium	Poaceae	APGIII_106	Poales	Angiosperms	0	1.863	0.271	468.92	4.14	27.045
Cynosurus cristatus	Cynosurus	Poaceae	APGIII_106	Poales	Angiosperms	0	0.516	0.422	346.37	3.05	21.671
Dactylis glomerata	Dactylis	Poaceae	APGIII_106	Poales	Angiosperms	0	0.808	0.691	1457.46	4.4	20.996
Aira caryophyllea	Aira	Poaceae	APGIII_106	Poales	Angiosperms	0	0.122	0.144	12.87	6	27.395
Deschampsia flexuosa	Deschampsia	Poaceae	APGIII_106	Poales	Angiosperms	0	1.669	0.301	50.84	5.5	18.397
Corynephorus canescens	Corynephorus	Poaceae	APGIII_106	Poales	Angiosperms	0	0.097	0.156	33.5	1.1	28.6
Holcus lanatus	Holcus	Poaceae	APGIII_106	Poales	Angiosperms	0	0.323	0.336	650.81	1.7	22.231
Holcus mollis	Holcus	Poaceae	APGIII_106	Poales	Angiosperms	0	0.319	0.41	775.13	3.44	30.835
Sesleria caerulea	Sesleria	Poaceae	APGIII_106	Poales	Angiosperms	0	1.459	0.223	464.41	4.6	19.31
Sesleria albicans	Sesleria	Poaceae	APGIII_106	Poales	Angiosperms	0	0.619	0.161	832.5	4.6	19.81
Alopecurus pratensis	Alopecurus	Poaceae	APGIII_106	Poales	Angiosperms	0	0.787	0.597	1156.15	6.8	23.824
Poa trivialis	Poa	Poaceae	APGIII_106	Poales	Angiosperms	0	0.18	0.583	243.49	2.8	26.443
Poa supina	Poa	Poaceae	APGIII_106	Poales	Angiosperms	0	0.4	0.101	192.25	1.4	31.217
Poa pratensis	Poa	Poaceae	APGIII_106	Poales	Angiosperms	0	0.255	0.367	441.04	4.24	17.382
Poa nemoralis	Poa	Poaceae	APGIII_106	Poales	Angiosperms	0	0.133	0.461	526.98	2.75	22.08
Poa compressa	Poa	Poaceae	APGIII_106	Poales	Angiosperms	0	0.21	0.305	203.62	2.9	13.67
Poa colensoi	Poa	Poaceae	APGIII_106	Poales	Angiosperms	0	0.19	0.141	46.75	2.83	9.51
Poa cita	Poa	Poaceae	APGIII_106	Poales	Angiosperms	0	0.346	0.5	149.61	7.5	9.721
Poa annua	Poa	Poaceae	APGIII_106	Poales	Angiosperms	0	0.238	0.092	123.1	2.9	35.481
Phleum pratense	Phleum	Poaceae	APGIII_106	Poales	Angiosperms	0	0.397	0.609	582.05	4.1	19.043
Phleum alpinum	Phleum	Poaceae	APGIII_106	Poales	Angiosperms	0	0.359	0.178	463.49	3.2	18.988
Milium effusum	Milium	Poaceae	APGIII_106	Poales	Angiosperms	0	0.813	0.843	1621.09	3.9	23.087
Helictotrichon pubescens	Helictotrichon	Poaceae	APGIII_106	Poales	Angiosperms	0	1.639	0.555	822.12	6.3	15.7
Agrostis stolonifera	Agrostis	Poaceae	APGIII_106	Poales	Angiosperms	0	0.04	0.365	234.16	3.5	29.166
Agrostis vinealis	Agrostis	Poaceae	APGIII_106	Poales	Angiosperms	0	0.043	0.188	96.47	3.5	27.393
Agrostis canina	Agrostis	Poaceae	APGIII_106	Poales	Angiosperms	0	0.058	0.264	81.07	3.4	23.27
Agrostis capillaris	Agrostis	Poaceae	APGIII_106	Poales	Angiosperms	0	0.059	0.267	167.15	3.5	22.561
Ammophila arenaria	Ammophila	Poaceae	APGIII_106	Poales	Angiosperms	0	3.459	0.728	1868.31	3.9	12.437
Calamagrostis canadensis	Calamagrostis	Poaceae	APGIII_106	Poales	Angiosperms	0	0.1	0.863	1088.96	7.7	12.885
Calamagrostis epigejos	Calamagrostis	Poaceae	APGIII_106	Poales	Angiosperms	0	0.062	0.658	1230.83	2.2	20.613
Calamagrostis arundinacea	Calamagrostis	Poaceae	APGIII_106	Poales	Angiosperms	0	0.462	0.913	2019.99	2.71	20.811
Briza subaristata	Briza	Poaceae	APGIII_106	Poales	Angiosperms	0	0.422	0.102	870.67	5.3	12.682
Briza media	Briza	Poaceae	APGIII_106	Poales	Angiosperms	0	0.371	0.36	292.35	6.35	17.689
Briza maxima	Briza	Poaceae	APGIII_106	Poales	Angiosperms	0	2.887	0.412	136.12	6.5	10.2
Anthoxanthum odoratum	Anthoxanthum	Poaceae	APGIII_106	Poales	Angiosperms	0	0.395	0.229	341.58	5.9	19.624
Phalaris arundinacea	Phalaris	Poaceae	APGIII_106	Poales	Angiosperms	0	0.669	1.342	2344.28	5.7	22.154
Koeleria glauca	Koeleria	Poaceae	APGIII_106	Poales	Angiosperms	0	0.17	0.106	148.25	2.6	21.4
Koeleria macrantha	Koeleria	Poaceae	APGIII_106	Poales	Angiosperms	0	0.683	0.207	344.5	3.55	18.414
Trisetum flavescens	Trisetum	Poaceae	APGIII_106	Poales	Angiosperms	0	0.268	0.358	329.18	2.6	23.955
Avena barbata	Avena	Poaceae	APGIII_106	Poales	Angiosperms	0	7.236	0.494	119	8.21	21.336
Avena sativa	Avena	Poaceae	APGIII_106	Poales	Angiosperms	0	31.958	0.958	4344.5	12.85	50.3
Avena sterilis	Avena	Poaceae	APGIII_106	Poales	Angiosperms	0	19.351	0.574	1204.13	12.88	21.823
Avena fatua	Avena	Poaceae	APGIII_106	Poales	Angiosperms	0	14.829	0.819	5179.67	12.91	28.3
Arrhenatherum elatius	Arrhenatherum	Poaceae	APGIII_106	Poales	Angiosperms	0	2.738	0.798	856.74	8	31.342
Lagurus ovatus	Lagurus	Poaceae	APGIII_106	Poales	Angiosperms	0	0.523	0.5	316	3.5	11.9
Hordeum jubatum	Hordeum	Poaceae	APGIII_106	Poales	Angiosperms	0	1.63	0.412	181	10.9	22.54
Hordeum marinum	Hordeum	Poaceae	APGIII_106	Poales	Angiosperms	0	0.87	0.166	31.5	5.5	29.566
Agropyron cristatum	Agropyron	Poaceae	APGIII_106	Poales	Angiosperms	0	2.829	0.429	167.75	7.1	15.25
Agropyron desertorum	Agropyron	Poaceae	APGIII_106	Poales	Angiosperms	0	2.104	0.387	290	13.2	23.15
Elymus trachycaulus	Elymus	Poaceae	APGIII_106	Poales	Angiosperms	0	3.131	0.647	340.07	9.6	13.85
Elymus canadensis	Elymus	Poaceae	APGIII_106	Poales	Angiosperms	0	4.06	1.098	2209.05	10.8	21.28
Elymus repens	Elymus	Poaceae	APGIII_106	Poales	Angiosperms	0	2.363	0.572	980.81	12	26.453
Aegilops geniculata	Aegilops	Poaceae	APGIII_106	Poales	Angiosperms	0	13.051	0.085	37	10.29	28.611
Triticum aestivum	Triticum	Poaceae	APGIII_106	Poales	Angiosperms	0	37.338	0.943	2845.5	17.3	40.411
Bromus variegatus	Bromus	Poaceae	APGIII_106	Poales	Angiosperms	0	2.58	0.08	154.12	3.38	22.79
Bromus ciliatus	Bromus	Poaceae	APGIII_106	Poales	Angiosperms	0	3.533	0.721	426.61	9.57	12.496
Bromus hordeaceus	Bromus	Poaceae	APGIII_106	Poales	Angiosperms	0	2.055	0.219	175.18	9.2	25.027
Bromus racemosus	Bromus	Poaceae	APGIII_106	Poales	Angiosperms	0	4.62	0.607	2424.25	13.5	29.9
Bromus madritensis	Bromus	Poaceae	APGIII_106	Poales	Angiosperms	0	2.25	0.183	122.5	4.9	19.073
Bromus tectorum	Bromus	Poaceae	APGIII_106	Poales	Angiosperms	0	3.147	0.367	288.69	3.3	21.773
Bromus sterilis	Bromus	Poaceae	APGIII_106	Poales	Angiosperms	0	7.102	0.553	490.07	2.98	25.41
Bromus inermis	Bromus	Poaceae	APGIII_106	Poales	Angiosperms	0	2.887	0.877	1111.67	10.09	20.285
Bromus erectus	Bromus	Poaceae	APGIII_106	Poales	Angiosperms	0	3.914	0.623	482.06	7.5	16.272
Brachypodium retusum	Brachypodium	Poaceae	APGIII_106	Poales	Angiosperms	0	2.991	0.395	60.08	1.29	12.535
Brachypodium phoenicoides	Brachypodium	Poaceae	APGIII_106	Poales	Angiosperms	0	2.827	0.368	797.45	0.75	15.416
Brachypodium sylvaticum	Brachypodium	Poaceae	APGIII_106	Poales	Angiosperms	0	1.555	0.662	2195.1	0.44	21.555
Brachypodium pinnatum	Brachypodium	Poaceae	APGIII_106	Poales	Angiosperms	0	2.701	0.534	1241.14	0.6	20.754
Brachypodium distachyon	Brachypodium	Poaceae	APGIII_106	Poales	Angiosperms	0	2.664	0.157	50.33	0.32	16.722
Melica ciliata	Melica	Poaceae	APGIII_106	Poales	Angiosperms	0	0.662	0.383	218.74	2.33	25.988
Glyceria maxima	Glyceria	Poaceae	APGIII_106	Poales	Angiosperms	0	0.31	1.394	6949.31	6.1	21.956
Glyceria fluitans	Glyceria	Poaceae	APGIII_106	Poales	Angiosperms	0	1.193	0.572	1121.9	1.7	27.832
Stipa pennata	Stipa	Poaceae	APGIII_106	Poales	Angiosperms	0	22.766	0.51	332.25	1.14	15.79
Nardus stricta	Nardus	Poaceae	APGIII_106	Poales	Angiosperms	0	0.306	0.196	82.82	2.1	15.782
Oryza sativa	Oryza	Poaceae	APGIII_106	Poales	Angiosperms	0	26.929	0.316	2075.98	0.5	19.038
Leersia oryzoides	Leersia	Poaceae	APGIII_106	Poales	Angiosperms	0	1.135	1.078	999.6	0.92	16.4
Flagellaria indica	Flagellaria	Flagellariaceae	APGIII_103	Poales	Angiosperms	0	42.73	2	4534.36	1.04	20.482
Carex vulpina	Carex	Cyperaceae	APGIII_099	Poales	Angiosperms	0	1.454	0.587	1606.55	0.36	27.53
Carex humilis	Carex	Cyperaceae	APGIII_099	Poales	Angiosperms	0	1.184	0.083	132.49	0.47	15.779
Carex digitata	Carex	Cyperaceae	APGIII_099	Poales	Angiosperms	0	1.328	0.204	469.46	0.38	20
Carex brizoides	Carex	Cyperaceae	APGIII_099	Poales	Angiosperms	0	0.307	0.499	1382.75	0.33	26.394
Carex alba	Carex	Cyperaceae	APGIII_099	Poales	Angiosperms	0	1.599	0.137	113.81	0.43	18.798
Carex rostrata	Carex	Cyperaceae	APGIII_099	Poales	Angiosperms	0	1.034	0.469	1698.77	0.37	19.268
Carex hirta	Carex	Cyperaceae	APGIII_099	Poales	Angiosperms	0	2.225	0.269	1097.53	0.33	21.978
Carex saxatilis	Carex	Cyperaceae	APGIII_099	Poales	Angiosperms	0	0.681	0.167	315.57	0.42	28.977
Carex vesicaria	Carex	Cyperaceae	APGIII_099	Poales	Angiosperms	0	0.944	0.588	1222	0.4	19.2
Carex riparia	Carex	Cyperaceae	APGIII_099	Poales	Angiosperms	0	2.074	0.936	11755.51	0.41	18.293
Carex intumescens	Carex	Cyperaceae	APGIII_099	Poales	Angiosperms	0	10.7	0.91	1743.16	0.5	28.4
Carex lasiocarpa	Carex	Cyperaceae	APGIII_099	Poales	Angiosperms	0	3.75	0.58	811.54	0.38	17.677
Carex montana	Carex	Cyperaceae	APGIII_099	Poales	Angiosperms	0	0.672	0.173	276.94	0.34	16.906
Carex acuta	Carex	Cyperaceae	APGIII_099	Poales	Angiosperms	0	1.25	0.88	1947.94	0.41	27.37
Carex elata	Carex	Cyperaceae	APGIII_099	Poales	Angiosperms	0	0.69	0.848	2693.25	0.4	18.7
Carex aquatilis	Carex	Cyperaceae	APGIII_099	Poales	Angiosperms	0	0.443	0.896	1350.4	0.41	19.744
Carex nigra	Carex	Cyperaceae	APGIII_099	Poales	Angiosperms	0	0.74	0.165	466.86	0.4	19.654
Carex bigelowii	Carex	Cyperaceae	APGIII_099	Poales	Angiosperms	0	0.537	0.134	418.68	0.42	20.175
Carex atrofusca	Carex	Cyperaceae	APGIII_099	Poales	Angiosperms	0	0.49	0.124	116.24	0.72	19.37
Carex halleriana	Carex	Cyperaceae	APGIII_099	Poales	Angiosperms	0	1.806	0.167	243.05	0.48	16.696
Carex atrata	Carex	Cyperaceae	APGIII_099	Poales	Angiosperms	0	0.528	0.22	519.29	0.4	25.826
Carex sylvatica	Carex	Cyperaceae	APGIII_099	Poales	Angiosperms	0	1.549	0.451	677	0.38	21.8
Carex sempervirens	Carex	Cyperaceae	APGIII_099	Poales	Angiosperms	0	0.896	0.206	344.32	0.81	16.463
Carex flacca	Carex	Cyperaceae	APGIII_099	Poales	Angiosperms	0	0.841	0.258	585.76	1.06	16.444
Carex panicea	Carex	Cyperaceae	APGIII_099	Poales	Angiosperms	0	1.912	0.275	597.03	0.69	17.402
Carex vaginata	Carex	Cyperaceae	APGIII_099	Poales	Angiosperms	0	1.901	0.516	356.18	0.74	17.603
Carex pallescens	Carex	Cyperaceae	APGIII_099	Poales	Angiosperms	0	1.1	0.477	2168.1	0.39	16.647
Carex caryophyllea	Carex	Cyperaceae	APGIII_099	Poales	Angiosperms	0	1.012	0.13	205.87	0.51	19.954
Carex flava	Carex	Cyperaceae	APGIII_099	Poales	Angiosperms	0	1.024	0.202	331	0.35	11.295
Carex binervis	Carex	Cyperaceae	APGIII_099	Poales	Angiosperms	0	1.486	0.515	316	0.45	17.13
Carex canescens	Carex	Cyperaceae	APGIII_099	Poales	Angiosperms	0	0.321	0.358	372.13	0.36	21.686
Carex arenaria	Carex	Cyperaceae	APGIII_099	Poales	Angiosperms	0	0.841	0.22	395.25	0.35	19.22
Carex remota	Carex	Cyperaceae	APGIII_099	Poales	Angiosperms	0	0.4	0.433	301.53	0.4	16.347
Carex paniculata	Carex	Cyperaceae	APGIII_099	Poales	Angiosperms	0	0.837	0.656	3774.24	0.38	23.2
Carex diandra	Carex	Cyperaceae	APGIII_099	Poales	Angiosperms	0	0.44	0.442	316	0.42	13.218
Carex curvula	Carex	Cyperaceae	APGIII_099	Poales	Angiosperms	0	2.079	0.123	77.23	0.84	11.879
Carex capitata	Carex	Cyperaceae	APGIII_099	Poales	Angiosperms	0	1.97	0.154	8900	0.32	17.08
Eriophorum angustifolium	Eriophorum	Cyperaceae	APGIII_099	Poales	Angiosperms	0	0.492	0.28	1159.4	0.7	19.233
Eriophorum vaginatum	Eriophorum	Cyperaceae	APGIII_099	Poales	Angiosperms	0	0.85	0.424	281.02	0.4	17.565
Schoenoplectus lacustris	Schoenoplectus	Cyperaceae	APGIII_099	Poales	Angiosperms	0	1.922	1.967	1355.32	0.56	17
Eleocharis palustris	Eleocharis	Cyperaceae	APGIII_099	Poales	Angiosperms	0	0.833	0.317	276.77	2.1	19.448
Juncus bufonius	Juncus	Juncaceae	APGIII_098	Poales	Angiosperms	0	0.02	0.145	74.9	1.3	14.86
Juncus tenuis	Juncus	Juncaceae	APGIII_098	Poales	Angiosperms	0	0.014	0.321	276.5	0.46	14.2
Juncus effusus	Juncus	Juncaceae	APGIII_098	Poales	Angiosperms	0	0.017	0.761	1402	0.3	13.573
Juncus squarrosus	Juncus	Juncaceae	APGIII_098	Poales	Angiosperms	0	0.065	0.223	66.75	0.31	12.968
Juncus articulatus	Juncus	Juncaceae	APGIII_098	Poales	Angiosperms	0	0.015	0.273	198.16	1.8	19.405
Luzula forsteri	Luzula	Juncaceae	APGIII_098	Poales	Angiosperms	0	1.185	0.176	338.56	0.7	20.322
Luzula pilosa	Luzula	Juncaceae	APGIII_098	Poales	Angiosperms	0	1.034	0.266	669.48	0.3	18.949
Luzula nivea	Luzula	Juncaceae	APGIII_098	Poales	Angiosperms	0	0.48	0.616	588.87	0.9	24.856
Luzula spicata	Luzula	Juncaceae	APGIII_098	Poales	Angiosperms	0	0.291	0.146	34.85	1.94	22.59
Luzula campestris	Luzula	Juncaceae	APGIII_098	Poales	Angiosperms	0	0.621	0.134	210.69	0.49	26.628
Luzula sudetica	Luzula	Juncaceae	APGIII_098	Poales	Angiosperms	0	0.3	0.165	243.2	0.46	32.109
Luzula multiflora	Luzula	Juncaceae	APGIII_098	Poales	Angiosperms	0	0.589	0.188	203.67	1.16	24.342
Sparganium erectum	Sparganium	Typhaceae	APGIII_091	Poales	Angiosperms	0	16.393	0.51	14074.25	0.5	19.045
Typha latifolia	Typha	Typhaceae	APGIII_091	Poales	Angiosperms	0	0.058	1.526	17369.99	0.3	14.43
Typha angustifolia	Typha	Typhaceae	APGIII_091	Poales	Angiosperms	0	0.094	1.587	9475.81	0.23	14.533
Pontederia cordata	Pontederia	Pontederiaceae	APGIII_080	Commelinales	Angiosperms	0	90.57	0.985	7300	0.8	14
Tradescantia ohiensis	Tradescantia	Commelinaceae	APGIII_078	Commelinales	Angiosperms	0	3.528	0.41	1323.26	38.9	10.404
Commelina erecta	Commelina	Commelinaceae	APGIII_078	Commelinales	Angiosperms	0	8.836	0.299	5846.43	2.6	12.36
Elaeis guineensis	Elaeis	Arecaceae	APGIII_076	Arecales	Angiosperms	1	1566.985	7.31	10891.99	2.16	27.71
Chamaedorea pinnatifrons	Chamaedorea	Arecaceae	APGIII_076	Arecales	Angiosperms	1	119.855	4	14081.9	3.32	17.675
Iriartea deltoidea	Iriartea	Arecaceae	APGIII_076	Arecales	Angiosperms	1	2782.35	26.095	83593.24	12.3	21.805
Lilium martagon	Lilium	Liliaceae	APGIII_061	Liliales	Angiosperms	0	5.822	0.583	3363.28	37.19	37.6
Erythronium americanum	Erythronium	Liliaceae	APGIII_061	Liliales	Angiosperms	0	3.875	0.15	6800	75.18	42
Erythronium dens-canis	Erythronium	Liliaceae	APGIII_061	Liliales	Angiosperms	0	3.77	0.3	2122.51	24.99	32.836
Smilax aspera	Smilax	Smilacaceae	APGIII_059	Liliales	Angiosperms	1	38.129	1.215	1221.02	5.34	13.123
Trillium grandiflorum	Trillium	Melanthiaceae	APGIII_053	Liliales	Angiosperms	0	10.7	0.3	9046.94	52.03	26.365
Veratrum album	Veratrum	Melanthiaceae	APGIII_053	Liliales	Angiosperms	0	3.571	0.852	12929.81	3.29	38.06
Carludovica palmata	Carludovica	Cyclanthaceae	APGIII_050	Pandanales	Angiosperms	0	7	1	1	1.05	19.6
Narthecium ossifragum	Narthecium	Nartheciaceae	APGIII_044	Dioscoreales	Angiosperms	0	0.081	0.177	1087	0.41	24.146
Arisaema triphyllum	Arisaema	Araceae	APGIII_030	Alismatales	Angiosperms	0	18.285	0.474	6946.4	9.2	29.401
Calla palustris	Calla	Araceae	APGIII_030	Alismatales	Angiosperms	0	1.719	0.19	9351.6	1.08	25.675
Wolffia arrhiza	Wolffia	Araceae	APGIII_030	Alismatales	Angiosperms	0	0.02	0.001	0.8	1.63	43.074
Lemna gibba	Lemna	Araceae	APGIII_030	Alismatales	Angiosperms	0	0.05	0.006	11.04	0.5	36.678
Lemna minor	Lemna	Araceae	APGIII_030	Alismatales	Angiosperms	0	0.05	0.003	9.12	0.56	27.924
Spirodela polyrrhiza	Spirodela	Araceae	APGIII_030	Alismatales	Angiosperms	0	0.1	0.004	34.85	0.3	46.887
Potamogeton nodosus	Potamogeton	Potamogetonaceae	APGIII_039	Alismatales	Angiosperms	0	3.83	0.389	3454.16	3.21	34.912
Potamogeton crispus	Potamogeton	Potamogetonaceae	APGIII_039	Alismatales	Angiosperms	0	0.09	0.497	337.09	0.5	35.984
Zannichellia palustris	Zannichellia	Potamogetonaceae	APGIII_039	Alismatales	Angiosperms	0	0.698	0.212	20.2	2.34	28.19
Najas marina	Najas	Hydrocharitaceae	APGIII_034	Alismatales	Angiosperms	0	3.28	0.5	67.79	11.63	23.68
Hydrocharis morsus-ranae	Hydrocharis	Hydrocharitaceae	APGIII_034	Alismatales	Angiosperms	0	0.085	0.048	1221.98	1.69	28.808
Acorus calamus	Acorus	Acoraceae	APGIII_029	Acorales	Angiosperms	0	2.37	0.967	8953.14	0.54	18
Cymbopetalum baillonii	Cymbopetalum	Annonaceae	APGIII_021	Magnoliales	Angiosperms	1	319.342	25	10075.37	0.8	13.18
Magnolia grandiflora	Magnolia	Magnoliaceae	APGIII_017	Magnoliales	Angiosperms	1	64.114	15.369	9770.16	4.53	13.4
Liriodendron tulipifera	Liriodendron	Magnoliaceae	APGIII_017	Magnoliales	Angiosperms	1	34.806	49.782	11022.1	1.84	22.76
Cinnamomum camphora	Cinnamomum	Lauraceae	APGIII_028	Laurales	Angiosperms	1	106.126	8.485	3667.7	0.6	15.61
Litsea glutinosa	Litsea	Lauraceae	APGIII_028	Laurales	Angiosperms	1	146	6.082	15262.3	2.82	22.3
Laurus nobilis	Laurus	Lauraceae	APGIII_028	Laurales	Angiosperms	1	367.77	10.923	1540	3.05	15.1
Persea americana	Persea	Lauraceae	APGIII_028	Laurales	Angiosperms	1	14653.946	7.746	8796.48	0.92	17.7
Piper arboreum	Piper	Piperaceae	APGIII_012	Piperales	Angiosperms	1	1.01	6.067	8334.46	1.6	34.042
Asarum europaeum	Asarum	Aristolochiaceae	APGIII_015	Piperales	Angiosperms	0	3.563	0.074	2991.83	6.65	27.291
Sarcandra glabra	Sarcandra	Chloranthaceae	APGIII_008	Chloranthales	Angiosperms	1	1.225	1.342	700	4.3	13.59
Illicium anisatum	Illicium	Schisandraceae	APGIII_007	Austrobaileyales	Angiosperms	1	30.585	8.367	1450	3.4	12.53
Nymphaea alba	Nymphaea	Nymphaeaceae	APGIII_004	Nymphaeales	Angiosperms	0	1.89	0.523	41975	2.24	23.658
Victoria amazonica	Victoria	Nymphaeaceae	APGIII_004	Nymphaeales	Angiosperms	0	177.6	4.167	2796250	4.66	14.99
Afrocarpus falcatus	Afrocarpus	Podocarpaceae	Gymnosperm_09	Araucariales	Gymnosperms	1	458.581	30	219.96	5.8	12.221
Dacrydium cupressinum	Dacrydium	Podocarpaceae	Gymnosperm_09	Araucariales	Gymnosperms	1	6.122	30.832	3.8	18	10.743
Saxegothaea conspicua	Saxegothaea	Podocarpaceae	Gymnosperm_09	Araucariales	Gymnosperms	1	10	19.655	40	5.1	9.31
Lepidothamnus laxifolius	Lepidothamnus	Podocarpaceae	Gymnosperm_09	Araucariales	Gymnosperms	1	4.8	0.3	1.6	6.7	10.19
Araucaria columnaris	Araucaria	Araucariaceae	Gymnosperm_08	Araucariales	Gymnosperms	1	690.483	55	12	15.75	8.4
Araucaria cunninghamii	Araucaria	Araucariaceae	Gymnosperm_08	Araucariales	Gymnosperms	1	265.042	28.983	7	17.6	20.222
Araucaria araucana	Araucaria	Araucariaceae	Gymnosperm_08	Araucariales	Gymnosperms	1	4203.965	50	330	22.75	5.8
Juniperus virginiana	Juniperus	Cupressaceae	Gymnosperm_11	Cupressales	Gymnosperms	1	11.05	22.422	28.57	11.95	14.718
Juniperus phoenicea	Juniperus	Cupressaceae	Gymnosperm_11	Cupressales	Gymnosperms	1	50.516	3.96	5	12.36	8.345
Juniperus oxycedrus	Juniperus	Cupressaceae	Gymnosperm_11	Cupressales	Gymnosperms	1	68.755	5.643	17.49	9.91	9.644
Juniperus communis	Juniperus	Cupressaceae	Gymnosperm_11	Cupressales	Gymnosperms	1	11.709	3.041	20.68	9.84	11.445
Cupressus sempervirens	Cupressus	Cupressaceae	Gymnosperm_11	Cupressales	Gymnosperms	1	7.761	31.582	1	11.35	8.058
Platycladus orientalis	Platycladus	Cupressaceae	Gymnosperm_11	Cupressales	Gymnosperms	1	18.825	13.286	3.56	10.46	15.561
Chamaecyparis obtusa	Chamaecyparis	Cupressaceae	Gymnosperm_11	Cupressales	Gymnosperms	1	3.026	50	17	9.3	14.423
Thuja occidentalis	Thuja	Cupressaceae	Gymnosperm_11	Cupressales	Gymnosperms	1	1.305	18.588	10	12.36	10.362
Fitzroya cupressoides	Fitzroya	Cupressaceae	Gymnosperm_11	Cupressales	Gymnosperms	1	1.6	48.455	15	17.5	8.7
Austrocedrus chilensis	Austrocedrus	Cupressaceae	Gymnosperm_11	Cupressales	Gymnosperms	1	10.46	22.34	7	10.9	10.9
Taxodium distichum	Taxodium	Cupressaceae	Gymnosperm_11	Cupressales	Gymnosperms	1	79.064	37.596	16.73	9.95	11.9
Cryptomeria japonica	Cryptomeria	Cupressaceae	Gymnosperm_11	Cupressales	Gymnosperms	1	3.052	38.689	8.4	11.05	13.761
Sequoiadendron giganteum	Sequoiadendron	Cupressaceae	Gymnosperm_11	Cupressales	Gymnosperms	1	5.545	84.187	4	9.93	10.5
Taxus baccata	Taxus	Taxaceae	Gymnosperm_12	Cupressales	Gymnosperms	1	57.241	13.303	51.28	11.05	21.644
Pinus rigida	Pinus	Pinaceae	Gymnosperm_07	Pinales	Gymnosperms	1	7.316	17.74	315	24.15	13.207
Pinus taeda	Pinus	Pinaceae	Gymnosperm_07	Pinales	Gymnosperms	1	26.042	21.229	154.91	22.1	10.466
Pinus serotina	Pinus	Pinaceae	Gymnosperm_07	Pinales	Gymnosperms	1	8.301	25.783	630	21.5	8.704
Pinus palustris	Pinus	Pinaceae	Gymnosperm_07	Pinales	Gymnosperms	1	95.292	18.77	299.25	24.05	9.323
Pinus elliottii	Pinus	Pinaceae	Gymnosperm_07	Pinales	Gymnosperms	1	33.037	13.54	241.14	22.61	9.435
Pinus radiata	Pinus	Pinaceae	Gymnosperm_07	Pinales	Gymnosperms	1	30.842	26.313	82.79	24.25	13.313
Pinus glabra	Pinus	Pinaceae	Gymnosperm_07	Pinales	Gymnosperms	1	8.72	17.341	54	20.9	11.759
Pinus virginiana	Pinus	Pinaceae	Gymnosperm_07	Pinales	Gymnosperms	1	8.432	24.031	49.85	26.3	10.993
Pinus contorta	Pinus	Pinaceae	Gymnosperm_07	Pinales	Gymnosperms	1	4.236	21.373	50	19.45	11.314
Pinus clausa	Pinus	Pinaceae	Gymnosperm_07	Pinales	Gymnosperms	1	6.032	20.012	69.75	22.1	13.2
Pinus banksiana	Pinus	Pinaceae	Gymnosperm_07	Pinales	Gymnosperms	1	3.435	22.643	100	21.98	12.329
Pinus ponderosa	Pinus	Pinaceae	Gymnosperm_07	Pinales	Gymnosperms	1	35.709	38.301	160	24.2	11.17
Pinus uncinata	Pinus	Pinaceae	Gymnosperm_07	Pinales	Gymnosperms	1	10.811	16.355	37.46	20.35	10.793
Pinus sylvestris	Pinus	Pinaceae	Gymnosperm_07	Pinales	Gymnosperms	1	7.426	25.868	71.55	22.98	12.868
Pinus nigra	Pinus	Pinaceae	Gymnosperm_07	Pinales	Gymnosperms	1	19.012	33.006	110.94	23.62	10.216
Pinus densiflora	Pinus	Pinaceae	Gymnosperm_07	Pinales	Gymnosperms	1	9.397	36	75	25.05	13.172
Pinus massoniana	Pinus	Pinaceae	Gymnosperm_07	Pinales	Gymnosperms	1	13.55	30	79	25.7	10.11
Pinus pinea	Pinus	Pinaceae	Gymnosperm_07	Pinales	Gymnosperms	1	653.072	27.402	137.9	28.4	11.496
Pinus pinaster	Pinus	Pinaceae	Gymnosperm_07	Pinales	Gymnosperms	1	54.561	21.792	253.8	28.9	10.125
Pinus canariensis	Pinus	Pinaceae	Gymnosperm_07	Pinales	Gymnosperms	1	103.479	31.749	120.99	32.15	9.73
Pinus halepensis	Pinus	Pinaceae	Gymnosperm_07	Pinales	Gymnosperms	1	19.772	17.659	70.42	24.55	11.531
Pinus cembra	Pinus	Pinaceae	Gymnosperm_07	Pinales	Gymnosperms	1	233.251	19.73	74.17	29.95	16.9
Pinus flexilis	Pinus	Pinaceae	Gymnosperm_07	Pinales	Gymnosperms	1	105.508	16.571	220	31.2	11.2
Pinus strobiformis	Pinus	Pinaceae	Gymnosperm_07	Pinales	Gymnosperms	1	185.725	28.46	40.39	35.36	12.881
Pinus koraiensis	Pinus	Pinaceae	Gymnosperm_07	Pinales	Gymnosperms	1	480.101	31.072	89.12	28.2	13.639
Pinus strobus	Pinus	Pinaceae	Gymnosperm_07	Pinales	Gymnosperms	1	16.047	32.681	96.83	25.65	13.37
Pinus monophylla	Pinus	Pinaceae	Gymnosperm_07	Pinales	Gymnosperms	1	445.797	9.898	64	30.2	9.204
Pinus edulis	Pinus	Pinaceae	Gymnosperm_07	Pinales	Gymnosperms	1	234.155	11.909	125	32.93	11.317
Pinus aristata	Pinus	Pinaceae	Gymnosperm_07	Pinales	Gymnosperms	1	21.195	12.814	31.5	29.12	9.723
Picea abies	Picea	Pinaceae	Gymnosperm_07	Pinales	Gymnosperms	1	6.443	40.688	31.72	20.01	12.358
Picea orientalis	Picea	Pinaceae	Gymnosperm_07	Pinales	Gymnosperms	1	5.913	44.721	6.95	18.6	11.77
Picea mariana	Picea	Pinaceae	Gymnosperm_07	Pinales	Gymnosperms	1	1.133	19.76	30	17.45	8.379
Picea engelmannii	Picea	Pinaceae	Gymnosperm_07	Pinales	Gymnosperms	1	3.235	35.294	29.39	19.45	9.982
Picea glauca	Picea	Pinaceae	Gymnosperm_07	Pinales	Gymnosperms	1	2.452	25.835	23.72	16.15	10.637
Larix laricina	Larix	Pinaceae	Gymnosperm_07	Pinales	Gymnosperms	1	1.522	23.399	33	12.23	15.286
Larix sibirica	Larix	Pinaceae	Gymnosperm_07	Pinales	Gymnosperms	1	9.822	35.676	7	12.3	14.659
Larix decidua	Larix	Pinaceae	Gymnosperm_07	Pinales	Gymnosperms	1	6.487	34.893	19.65	11.45	19.851
Larix kaempferi	Larix	Pinaceae	Gymnosperm_07	Pinales	Gymnosperms	1	4.157	31.127	52.5	13.2	16.295
Pseudotsuga menziesii	Pseudotsuga	Pinaceae	Gymnosperm_07	Pinales	Gymnosperms	1	12.605	65.28	31.17	19.05	11.841
Abies balsamea	Abies	Pinaceae	Gymnosperm_07	Pinales	Gymnosperms	1	6.711	17.977	35	16.4	14.081
Abies fraseri	Abies	Pinaceae	Gymnosperm_07	Pinales	Gymnosperms	1	7.139	20.356	34.6	17.2	17.839
Abies alba	Abies	Pinaceae	Gymnosperm_07	Pinales	Gymnosperms	1	62.007	42.074	32.42	17.29	26.4
Abies concolor	Abies	Pinaceae	Gymnosperm_07	Pinales	Gymnosperms	1	34.719	43.946	75.99	18.05	13.003
Tsuga canadensis	Tsuga	Pinaceae	Gymnosperm_07	Pinales	Gymnosperms	1	2.593	26.59	13.3	18.6	12.754
Tsuga heterophylla	Tsuga	Pinaceae	Gymnosperm_07	Pinales	Gymnosperms	1	1.736	45.141	75	17.2	11.901
Cedrus deodara	Cedrus	Pinaceae	Gymnosperm_07	Pinales	Gymnosperms	1	114.984	39.998	27.64	16.3	14.92
Welwitschia mirabilis	Welwitschia	Welwitschiaceae	Gymnosperm_04	Welwitschiales	Gymnosperms	1	69	0.77	235500	7.2	17.79
Ginkgo biloba	Ginkgo	Ginkgoaceae	Gymnosperm_03	Ginkgoales	Gymnosperms	1	1083.931	32.826	1336	14.24	20.3
